# Supplementary material for: Establishment of the neurogenic boundary of the mouse retina requires cooperation of SOX2 and WNT signaling
Source: Neural Dev. 2014 Dec 9;9:27. doi: 10.1186/1749-8104-9-27 (PMC4295269; doi:10.1186/1749-8104-9-27)
Supplement: Supplementary file 1 — Additional file 1: Significantly changed optic cup (OC) WNT target genes. Thirteen known OC WNT target genes were found to be changed at least 1.47-fold (log ratio of at least ±0.55) in mutant compared with control eyes. (XLSX 640 KB) [file 13064_2014_270_MOESM1_ESM.xlsx]

## Sheet: Up-regulated clusters
Annotation Cluster 1	Enrichment Score: 19.977334631220568
Category	Term	Count	%	PValue	Genes	List Total	Pop Hits	Pop Total	Fold Enrichment	Bonferroni	Benjamini	FDR
SP_PIR_KEYWORDS	signal	267	30.3409	2.43098e-31	ILMN_1216661, ILMN_1219643, ILMN_2715840, ILMN_2662802, ILMN_2656504, ILMN_3138904, ILMN_2733651, ILMN_2674351, ILMN_2975892, ILMN_2705361, ILMN_2865448, ILMN_2769567, ILMN_2756023, ILMN_2671755, ILMN_2595593, ILMN_2616164, ILMN_1221564, ILMN_2701778, ILMN_1222609, ILMN_2831436, ILMN_2608746, ILMN_1229957, ILMN_2692412, ILMN_1251669, ILMN_2896200, ILMN_3128725, ILMN_2636424, ILMN_2735184, ILMN_29…	811	2970	17854	1.97911	1.0672e-28	1.0672e-28	3.43663e-28
UP_SEQ_FEATURE	signal peptide	267	30.3409	2.23624e-25	ILMN_1216661, ILMN_1219643, ILMN_2715840, ILMN_2662802, ILMN_2656504, ILMN_3138904, ILMN_2733651, ILMN_2674351, ILMN_2975892, ILMN_2705361, ILMN_2865448, ILMN_2769567, ILMN_2756023, ILMN_2671755, ILMN_2595593, ILMN_2616164, ILMN_1221564, ILMN_2701778, ILMN_1222609, ILMN_2831436, ILMN_2608746, ILMN_1229957, ILMN_2692412, ILMN_1251669, ILMN_2896200, ILMN_3128725, ILMN_2636424, ILMN_2735184, ILMN_29…	797	2963	16021	1.81139	5.38487e-22	5.38487e-22	3.92814e-22
SP_PIR_KEYWORDS	glycoprotein	286	32.5	8.25856e-25	ILMN_1219643, ILMN_1216661, ILMN_2662802, ILMN_3138904, ILMN_2733651, ILMN_2983516, ILMN_2674351, ILMN_2975892, ILMN_2865448, ILMN_2769567, ILMN_2756023, ILMN_2671755, ILMN_1244424, ILMN_2616164, ILMN_1221564, ILMN_2776700, ILMN_2701778, ILMN_1222609, ILMN_1235811, ILMN_2608746, ILMN_2980858, ILMN_1229957, ILMN_2784019, ILMN_2640346, ILMN_1251669, ILMN_2896200, ILMN_3128725, ILMN_2987709, ILMN_26…	811	3600	17854	1.74895	3.62551e-22	1.81275e-22	1.1675e-21
SP_PIR_KEYWORDS	disulfide bond	205	23.2955	4.90963e-19	ILMN_2663841, ILMN_1216661, ILMN_2715840, ILMN_2662802, ILMN_3138904, ILMN_2674351, ILMN_2975892, ILMN_2769567, ILMN_2865448, ILMN_2756023, ILMN_1244424, ILMN_2616164, ILMN_1221564, ILMN_2701778, ILMN_2608746, ILMN_1229957, ILMN_2692412, ILMN_2640346, ILMN_2896200, ILMN_3128725, ILMN_2735184, ILMN_2981545, ILMN_2748875, ILMN_2948143, ILMN_2829262, ILMN_1229547, ILMN_1234413, ILMN_2614966, ILMN_26…	811	2469	17854	1.82788	2.15533e-16	7.18442e-17	6.94064e-16
SP_PIR_KEYWORDS	Secreted	140	15.9091	7.86673e-19	ILMN_1216661, ILMN_2589422, ILMN_2715840, ILMN_2662802, ILMN_2612895, ILMN_1253919, ILMN_2466164, ILMN_1252990, ILMN_2705361, ILMN_3150634, ILMN_2756023, ILMN_2614759, ILMN_2777478, ILMN_1221564, ILMN_1222609, ILMN_2671738, ILMN_2608746, ILMN_2545782, ILMN_2599861, ILMN_2640248, ILMN_1233455, ILMN_2692412, ILMN_2685879, ILMN_2636764, ILMN_2735184, ILMN_2636424, ILMN_2981545, ILMN_1258906, ILMN_28…	811	1420	17854	2.17047	3.4535e-16	8.63374e-17	1.1121e-15
UP_SEQ_FEATURE	glycosylation site:N-linked (GlcNAc...)	273	31.0227	8.80364e-18	ILMN_1216661, ILMN_1219643, ILMN_2662802, ILMN_3138904, ILMN_2733651, ILMN_2983516, ILMN_2674351, ILMN_2975892, ILMN_2865448, ILMN_2769567, ILMN_2756023, ILMN_2671755, ILMN_1244424, ILMN_2616164, ILMN_1221564, ILMN_2776700, ILMN_2701778, ILMN_1222609, ILMN_1235811, ILMN_2608746, ILMN_2980858, ILMN_1229957, ILMN_2784019, ILMN_2640346, ILMN_1251669, ILMN_2896200, ILMN_3128725, ILMN_2987709, ILMN_26…	797	3444	16021	1.59342	2.11992e-14	1.05996e-14	1.54643e-14
GOTERM_CC_FAT	GO:0005576~extracellular region	153	17.3864	1.81562e-15	ILMN_1216661, ILMN_2589422, ILMN_1247592, ILMN_2715840, ILMN_2662802, ILMN_2656504, ILMN_2612895, ILMN_1253919, ILMN_2466164, ILMN_1252990, ILMN_2705361, ILMN_3150634, ILMN_2756023, ILMN_2614759, ILMN_2777478, ILMN_1221564, ILMN_1222609, ILMN_2671738, ILMN_2608746, ILMN_2545782, ILMN_2599861, ILMN_2640248, ILMN_1233455, ILMN_2692412, ILMN_1254543, ILMN_2896200, ILMN_2685879, ILMN_2636764, ILMN_27…	606	1680	12504	1.87914	5.79092e-13	5.79092e-13	2.40918e-12
UP_SEQ_FEATURE	disulfide bond	194	22.0455	5.47756e-13	ILMN_2715840, ILMN_2662802, ILMN_3138904, ILMN_2674351, ILMN_2975892, ILMN_2769567, ILMN_2865448, ILMN_2756023, ILMN_1244424, ILMN_2616164, ILMN_1221564, ILMN_2701778, ILMN_2608746, ILMN_1229957, ILMN_2692412, ILMN_2640346, ILMN_2896200, ILMN_3128725, ILMN_2735184, ILMN_2981545, ILMN_2748875, ILMN_2829262, ILMN_1229547, ILMN_1234413, ILMN_2614966, ILMN_2659151, ILMN_3103896, ILMN_2453051, ILMN_28…	797	2379	16021	1.63923	1.31906e-09	4.39688e-10	9.6223e-10
Annotation Cluster 2	Enrichment Score: 13.028786293344425
Category	Term	Count	%	PValue	Genes	List Total	Pop Hits	Pop Total	Fold Enrichment	Bonferroni	Benjamini	FDR
GOTERM_CC_FAT	GO:0031012~extracellular matrix	51	5.79545	3.19641e-14	ILMN_2769918, ILMN_1216661, ILMN_2589422, ILMN_1258759, ILMN_1240458, ILMN_2738468, ILMN_2748966, ILMN_3150634, ILMN_2614759, ILMN_1221564, ILMN_2608746, ILMN_2697304, ILMN_2640248, ILMN_2468007, ILMN_1254543, ILMN_1247358, ILMN_2896200, ILMN_2735184, ILMN_2981545, ILMN_1258906, ILMN_2711461, ILMN_2829262, ILMN_1229547, ILMN_1234413, ILMN_2909150, ILMN_1217071, ILMN_2774370, ILMN_2772281, ILMN_12…	606	309	12504	3.40556	1.04237e-11	5.21183e-12	4.32654e-11
GOTERM_CC_FAT	GO:0044421~extracellular region part	88	10	6.174e-14	ILMN_1216661, ILMN_2589422, ILMN_1253919, ILMN_3150634, ILMN_2756023, ILMN_2614759, ILMN_1221564, ILMN_1222609, ILMN_2671738, ILMN_2608746, ILMN_2640248, ILMN_1254543, ILMN_2896200, ILMN_2735184, ILMN_2981545, ILMN_1258906, ILMN_2829262, ILMN_1229547, ILMN_1234413, ILMN_2737302, ILMN_2909150, ILMN_1217071, ILMN_1255871, ILMN_2659151, ILMN_3103896, ILMN_2765047, ILMN_2789692, ILMN_2821730, ILMN_28…	606	774	12504	2.34595	2.01235e-11	6.70786e-12	8.35332e-11
GOTERM_CC_FAT	GO:0005578~proteinaceous extracellular matrix	49	5.56818	1.12098e-13	ILMN_2769918, ILMN_1216661, ILMN_2589422, ILMN_1258759, ILMN_1240458, ILMN_2738468, ILMN_3150634, ILMN_2614759, ILMN_1221564, ILMN_2608746, ILMN_2697304, ILMN_2640248, ILMN_2468007, ILMN_1254543, ILMN_1247358, ILMN_2896200, ILMN_2735184, ILMN_2981545, ILMN_1258906, ILMN_2711461, ILMN_2829262, ILMN_1229547, ILMN_1234413, ILMN_2909150, ILMN_1217071, ILMN_2774370, ILMN_2772281, ILMN_1255871, ILMN_25…	606	297	12504	3.40421	3.65552e-11	9.1388e-12	1.51745e-10
SP_PIR_KEYWORDS	extracellular matrix	39	4.43182	3.46758e-13	ILMN_2769918, ILMN_2589422, ILMN_1216661, ILMN_1258759, ILMN_1240458, ILMN_2738468, ILMN_3150634, ILMN_2614759, ILMN_2697304, ILMN_2640248, ILMN_2468007, ILMN_1247358, ILMN_2735184, ILMN_2981545, ILMN_1258906, ILMN_2829262, ILMN_1229547, ILMN_1234413, ILMN_2909150, ILMN_2772281, ILMN_2590034, ILMN_3103896, ILMN_1256970, ILMN_1223552, ILMN_2789692, ILMN_1221652, ILMN_1222111, ILMN_2606039, ILMN_12…	811	213	17854	4.03088	1.52211e-10	3.04422e-11	4.90152e-10
Annotation Cluster 3	Enrichment Score: 12.755275994319113
Category	Term	Count	%	PValue	Genes	List Total	Pop Hits	Pop Total	Fold Enrichment	Bonferroni	Benjamini	FDR
GOTERM_BP_FAT	GO:0007155~cell adhesion	70	7.95455	3.77931e-14	ILMN_2589422, ILMN_1216661, ILMN_1243986, ILMN_1258759, ILMN_2727643, ILMN_2630319, ILMN_3114585, ILMN_2690911, ILMN_1248916, ILMN_3123303, ILMN_2649392, ILMN_2865448, ILMN_2844032, ILMN_2671755, ILMN_1259632, ILMN_2616164, ILMN_2618221, ILMN_1222609, ILMN_2701778, ILMN_2870295, ILMN_2980323, ILMN_2676127, ILMN_2640248, ILMN_1222853, ILMN_2896200, ILMN_2636424, ILMN_2735184, ILMN_1229547, ILMN_12…	623	561	13588	2.72146	9.36895e-11	9.36895e-11	6.65357e-11
GOTERM_BP_FAT	GO:0022610~biological adhesion	70	7.95455	4.13872e-14	ILMN_2589422, ILMN_1216661, ILMN_1243986, ILMN_1258759, ILMN_2727643, ILMN_2630319, ILMN_3114585, ILMN_2690911, ILMN_1248916, ILMN_3123303, ILMN_2649392, ILMN_2865448, ILMN_2844032, ILMN_2671755, ILMN_1259632, ILMN_2616164, ILMN_2618221, ILMN_1222609, ILMN_2701778, ILMN_2870295, ILMN_2980323, ILMN_2676127, ILMN_2640248, ILMN_1222853, ILMN_2896200, ILMN_2636424, ILMN_2735184, ILMN_1229547, ILMN_12…	623	562	13588	2.71662	1.02783e-10	5.13914e-11	7.29972e-11
SP_PIR_KEYWORDS	cell adhesion	52	5.90909	3.46652e-12	ILMN_3009463, ILMN_3009469, ILMN_1216661, ILMN_2589422, ILMN_1243986, ILMN_1258759, ILMN_2630319, ILMN_3114585, ILMN_2690911, ILMN_3123303, ILMN_2649392, ILMN_2865448, ILMN_2844032, ILMN_2671755, ILMN_2616164, ILMN_2618221, ILMN_2701778, ILMN_1222609, ILMN_2676127, ILMN_2640248, ILMN_1222853, ILMN_2735184, ILMN_1229547, ILMN_1255833, ILMN_2628629, ILMN_2909150, ILMN_2772281, ILMN_2716458, ILMN_12…	811	380	17854	3.01255	1.52182e-09	2.53637e-10	4.9006e-09
Annotation Cluster 4	Enrichment Score: 8.803478502349927
Category	Term	Count	%	PValue	Genes	List Total	Pop Hits	Pop Total	Fold Enrichment	Bonferroni	Benjamini	FDR
SP_PIR_KEYWORDS	collagen	22	2.5	1.04513e-10	ILMN_2589422, ILMN_1216661, ILMN_2715840, ILMN_1258759, ILMN_1222111, ILMN_1253741, ILMN_2606039, ILMN_2777082, ILMN_1224404, ILMN_1259632, ILMN_2939882, ILMN_2822579, ILMN_2901944, ILMN_2619620, ILMN_2738122, ILMN_2439360, ILMN_2706268, ILMN_2668462, ILMN_1247358, ILMN_2636764, ILMN_2735184, ILMN_2945030, ILMN_2937542, ILMN_2981363, ILMN_2776431, ILMN_2772281	811	84	17854	5.76578	4.5881e-08	6.55443e-09	1.47747e-07
INTERPRO	IPR008160:Collagen triple helix repeat	20	2.27273	2.11408e-09	ILMN_2822579, ILMN_2619620, ILMN_2901944, ILMN_1216661, ILMN_2589422, ILMN_2738122, ILMN_2715840, ILMN_1258759, ILMN_2706268, ILMN_2439360, ILMN_1222111, ILMN_2668462, ILMN_1247358, ILMN_2606039, ILMN_2735184, ILMN_2636764, ILMN_2937542, ILMN_1224404, ILMN_2945030, ILMN_2776431, ILMN_2707616, ILMN_1259632, ILMN_2939882	797	81	17763	5.50304	2.57706e-06	2.57706e-06	3.42444e-06
SP_PIR_KEYWORDS	hydroxylation	17	1.93182	1.75904e-08	ILMN_2822579, ILMN_2619620, ILMN_2901944, ILMN_1216661, ILMN_2589422, ILMN_2715840, ILMN_2697304, ILMN_1258759, ILMN_2439360, ILMN_1222111, ILMN_1247358, ILMN_2606039, ILMN_2735184, ILMN_2937542, ILMN_1224404, ILMN_2945030, ILMN_2776431, ILMN_2939882, ILMN_2649671, ILMN_1221564	811	64	17854	5.84768	7.72215e-06	7.72217e-07	2.48672e-05
Annotation Cluster 5	Enrichment Score: 4.927307972256633
Category	Term	Count	%	PValue	Genes	List Total	Pop Hits	Pop Total	Fold Enrichment	Bonferroni	Benjamini	FDR
GOTERM_BP_FAT	GO:0048568~embryonic organ development	29	3.29545	5.64765e-06	ILMN_2655360, ILMN_2886828, ILMN_1242308, ILMN_2789692, ILMN_1238663, ILMN_2589662, ILMN_2904117, ILMN_2606039, ILMN_1227686, ILMN_2748966, ILMN_2729422, ILMN_2487824, ILMN_1245119, ILMN_1244460, ILMN_3132660, ILMN_2507989, ILMN_2614463, ILMN_2696682, ILMN_1225071, ILMN_1242086, ILMN_2685329, ILMN_2491186, ILMN_2710253, ILMN_3052026, ILMN_2620145, ILMN_2630749, ILMN_3128725, ILMN_2690126, ILMN_12…	623	241	13588	2.62451	0.0139197	0.00279958	0.00995439
GOTERM_BP_FAT	GO:0048562~embryonic organ morphogenesis	22	2.5	1.42962e-05	ILMN_2655360, ILMN_1225071, ILMN_2886828, ILMN_1242086, ILMN_1242308, ILMN_2685329, ILMN_2491186, ILMN_2589662, ILMN_2904117, ILMN_3052026, ILMN_2606039, ILMN_1227686, ILMN_2748966, ILMN_2690126, ILMN_2729422, ILMN_1222734, ILMN_2487824, ILMN_2616755, ILMN_1244460, ILMN_3132660, ILMN_2637757, ILMN_2614463, ILMN_2696682	623	161	13588	2.98033	0.0348613	0.00505624	0.0251963
GOTERM_BP_FAT	GO:0048598~embryonic morphogenesis	36	4.09091	2.04638e-05	ILMN_2655360, ILMN_2765047, ILMN_2886828, ILMN_1242308, ILMN_2595346, ILMN_2789692, ILMN_1241696, ILMN_2727643, ILMN_2589662, ILMN_2904117, ILMN_1244134, ILMN_2606039, ILMN_2748966, ILMN_2668165, ILMN_1227686, ILMN_2729422, ILMN_2487824, ILMN_1244460, ILMN_3132660, ILMN_1217117, ILMN_2614463, ILMN_1247753, ILMN_2696682, ILMN_1227722, ILMN_1225071, ILMN_1242086, ILMN_2685329, ILMN_2491186, ILMN_27…	623	359	13588	2.18713	0.0495234	0.00506629	0.0360645
Annotation Cluster 6	Enrichment Score: 4.659865287734699
Category	Term	Count	%	PValue	Genes	List Total	Pop Hits	Pop Total	Fold Enrichment	Bonferroni	Benjamini	FDR
GOTERM_BP_FAT	GO:0009611~response to wounding	38	4.31818	1.49659e-06	ILMN_1224644, ILMN_2659151, ILMN_2440602, ILMN_2866267, ILMN_2692797, ILMN_2715840, ILMN_2700982, ILMN_2866901, ILMN_2630319, ILMN_2674884, ILMN_2612895, ILMN_1226688, ILMN_1253919, ILMN_2691606, ILMN_2983516, ILMN_2675811, ILMN_3114585, ILMN_2668165, ILMN_1223697, ILMN_2420956, ILMN_2769567, ILMN_1221937, ILMN_2675232, ILMN_2671923, ILMN_2642349, ILMN_2768154, ILMN_2646618, ILMN_2614759, ILMN_12…	623	347	13588	2.38848	0.00370765	0.00123741	0.00263793
GOTERM_BP_FAT	GO:0006954~inflammatory response	26	2.95455	3.75377e-05	ILMN_2659151, ILMN_2440602, ILMN_2692797, ILMN_2715840, ILMN_2674884, ILMN_2612895, ILMN_1226688, ILMN_1253919, ILMN_2691606, ILMN_3114585, ILMN_2983516, ILMN_2675811, ILMN_1223697, ILMN_2668165, ILMN_1221937, ILMN_2671923, ILMN_2642349, ILMN_2768154, ILMN_2646618, ILMN_2743003, ILMN_1234997, ILMN_2659644, ILMN_2619620, ILMN_2485323, ILMN_2469333, ILMN_2711461, ILMN_2776431, ILMN_1223257, ILMN_12…	623	225	13588	2.52034	0.0889616	0.00714132	0.0661452
GOTERM_BP_FAT	GO:0006952~defense response	39	4.43182	0.000186567	ILMN_2711615, ILMN_2659151, ILMN_2440602, ILMN_2692797, ILMN_2715840, ILMN_2674884, ILMN_2612895, ILMN_1226688, ILMN_1253919, ILMN_2691606, ILMN_2983516, ILMN_2675811, ILMN_3114585, ILMN_2668165, ILMN_1223697, ILMN_2596961, ILMN_1221937, ILMN_3161722, ILMN_2671923, ILMN_2642349, ILMN_2768154, ILMN_2646618, ILMN_2878071, ILMN_1234997, ILMN_2743003, ILMN_2659644, ILMN_2619620, ILMN_2673369, ILMN_29…	623	448	13588	1.89869	0.370672	0.0218111	0.328343
Annotation Cluster 7	Enrichment Score: 4.501777332301353
Category	Term	Count	%	PValue	Genes	List Total	Pop Hits	Pop Total	Fold Enrichment	Bonferroni	Benjamini	FDR
GOTERM_BP_FAT	GO:0007517~muscle organ development	24	2.72727	5.46262e-06	ILMN_2655360, ILMN_2886828, ILMN_1229819, ILMN_2739562, ILMN_2675785, ILMN_1238663, ILMN_2840213, ILMN_2709087, ILMN_2904117, ILMN_1244134, ILMN_3059798, ILMN_2606039, ILMN_2487824, ILMN_1240281, ILMN_2507989, ILMN_1259180, ILMN_2659663, ILMN_2685329, ILMN_2697304, ILMN_2640248, ILMN_2711461, ILMN_1255833, ILMN_2734142, ILMN_2659660, ILMN_2637757, ILMN_1249634	623	176	13588	2.97417	0.0134668	0.00338383	0.00962828
GOTERM_BP_FAT	GO:0007519~skeletal muscle tissue development	14	1.59091	2.00505e-05	ILMN_2655360, ILMN_1259180, ILMN_1229819, ILMN_2659663, ILMN_2697304, ILMN_1238663, ILMN_2709087, ILMN_2904117, ILMN_1244134, ILMN_2711461, ILMN_1255833, ILMN_2734142, ILMN_1240281, ILMN_2637757, ILMN_2659660, ILMN_2507989	623	72	13588	4.24095	0.0485479	0.00551428	0.0353362
GOTERM_BP_FAT	GO:0060538~skeletal muscle organ development	14	1.59091	2.72068e-05	ILMN_2655360, ILMN_1259180, ILMN_1229819, ILMN_2659663, ILMN_2697304, ILMN_1238663, ILMN_2709087, ILMN_2904117, ILMN_1244134, ILMN_2711461, ILMN_1255833, ILMN_2734142, ILMN_1240281, ILMN_2637757, ILMN_2659660, ILMN_2507989	623	74	13588	4.12633	0.0652985	0.00612011	0.0479452
GOTERM_BP_FAT	GO:0014706~striated muscle tissue development	18	2.04545	6.63568e-05	ILMN_2655360, ILMN_1259180, ILMN_2886828, ILMN_1229819, ILMN_2685329, ILMN_2659663, ILMN_2697304, ILMN_1238663, ILMN_2675785, ILMN_2709087, ILMN_2904117, ILMN_1244134, ILMN_2606039, ILMN_2711461, ILMN_1255833, ILMN_2734142, ILMN_1240281, ILMN_2637757, ILMN_2659660, ILMN_2507989	623	127	13588	3.09127	0.151854	0.0116956	0.1169
GOTERM_BP_FAT	GO:0060537~muscle tissue development	18	2.04545	0.000156684	ILMN_2655360, ILMN_1259180, ILMN_2886828, ILMN_1229819, ILMN_2685329, ILMN_2659663, ILMN_2697304, ILMN_1238663, ILMN_2675785, ILMN_2709087, ILMN_2904117, ILMN_1244134, ILMN_2606039, ILMN_2711461, ILMN_1255833, ILMN_2734142, ILMN_1240281, ILMN_2637757, ILMN_2659660, ILMN_2507989	623	136	13588	2.8867	0.322211	0.0202614	0.27582
Annotation Cluster 8	Enrichment Score: 4.483153664741575
Category	Term	Count	%	PValue	Genes	List Total	Pop Hits	Pop Total	Fold Enrichment	Bonferroni	Benjamini	FDR
UP_SEQ_FEATURE	domain:TSP N-terminal	8	0.909091	2.16865e-05	ILMN_2735184, ILMN_2659151, ILMN_2937542, ILMN_1224404, ILMN_2654651, ILMN_2439360, ILMN_1259632, ILMN_1222111, ILMN_2939882, ILMN_2840956, ILMN_2840958, ILMN_2606039	797	19	16021	8.46384	0.0508815	0.00743247	0.0380872
INTERPRO	IPR003129:Laminin G, thrombospondin-type, N-terminal	8	0.909091	2.36681e-05	ILMN_2735184, ILMN_2659151, ILMN_2937542, ILMN_1224404, ILMN_2654651, ILMN_2439360, ILMN_1259632, ILMN_1222111, ILMN_2939882, ILMN_2840956, ILMN_2840958, ILMN_2606039	797	21	17763	8.49041	0.0284395	0.00575373	0.0383313
SMART	SM00210:TSPN	8	0.909091	6.92129e-05	ILMN_2735184, ILMN_2659151, ILMN_2937542, ILMN_1224404, ILMN_2654651, ILMN_2439360, ILMN_1259632, ILMN_1222111, ILMN_2939882, ILMN_2840956, ILMN_2840958, ILMN_2606039	486	21	9131	7.15736	0.0181749	0.0181749	0.0907
Annotation Cluster 9	Enrichment Score: 4.237012780557148
Category	Term	Count	%	PValue	Genes	List Total	Pop Hits	Pop Total	Fold Enrichment	Bonferroni	Benjamini	FDR
GOTERM_BP_FAT	GO:0007423~sensory organ development	30	3.40909	6.84544e-06	ILMN_2655360, ILMN_3082864, ILMN_2886828, ILMN_2595346, ILMN_1225391, ILMN_1238663, ILMN_2589662, ILMN_1238000, ILMN_2840213, ILMN_2904117, ILMN_3138904, ILMN_2606039, ILMN_1227686, ILMN_2702266, ILMN_3132660, ILMN_2507989, ILMN_2614463, ILMN_3105417, ILMN_2696682, ILMN_1225071, ILMN_2995454, ILMN_2746797, ILMN_2723799, ILMN_2659663, ILMN_2491186, ILMN_2629486, ILMN_2670240, ILMN_2630749, ILMN_25…	623	257	13588	2.54598	0.0168469	0.00282774	0.0120655
GOTERM_BP_FAT	GO:0001654~eye development	21	2.38636	3.22216e-05	ILMN_2655360, ILMN_3082864, ILMN_2886828, ILMN_2595346, ILMN_1225391, ILMN_1238663, ILMN_1238000, ILMN_2589662, ILMN_2840213, ILMN_3138904, ILMN_2702266, ILMN_3132660, ILMN_2507989, ILMN_2995454, ILMN_2746797, ILMN_2659663, ILMN_2629486, ILMN_2670240, ILMN_2584685, ILMN_2630749, ILMN_2711461, ILMN_1222734, ILMN_2616755, ILMN_2659660, ILMN_1250766	623	157	13588	2.91734	0.0768609	0.00664246	0.0567804
GOTERM_BP_FAT	GO:0043010~camera-type eye development	16	1.81818	0.000881886	ILMN_2655360, ILMN_3082864, ILMN_2995454, ILMN_2746797, ILMN_2595346, ILMN_2659663, ILMN_1238663, ILMN_2589662, ILMN_2840213, ILMN_2670240, ILMN_2630749, ILMN_2584685, ILMN_2711461, ILMN_2702266, ILMN_1222734, ILMN_2616755, ILMN_2659660, ILMN_2507989, ILMN_1250766	623	130	13588	2.68438	0.888062	0.0508024	1.54312
Annotation Cluster 10	Enrichment Score: 3.7457693405418757
Category	Term	Count	%	PValue	Genes	List Total	Pop Hits	Pop Total	Fold Enrichment	Bonferroni	Benjamini	FDR
GOTERM_BP_FAT	GO:0001525~angiogenesis	18	2.04545	0.00011884	ILMN_1224644, ILMN_2645321, ILMN_1225071, ILMN_1242086, ILMN_2710253, ILMN_3119014, ILMN_1238663, ILMN_2709087, ILMN_2620145, ILMN_2603837, ILMN_2589651, ILMN_2768533, ILMN_2674351, ILMN_2735184, ILMN_2937542, ILMN_2737302, ILMN_2909150, ILMN_2507989, ILMN_2667369, ILMN_3158250, ILMN_2658908, ILMN_2728038, ILMN_1215919	623	133	13588	2.95181	0.255452	0.0182672	0.209266
GOTERM_BP_FAT	GO:0001568~blood vessel development	26	2.95455	0.00014241	ILMN_1224644, ILMN_2645321, ILMN_1238663, ILMN_2675785, ILMN_2709087, ILMN_3138904, ILMN_2768533, ILMN_2674351, ILMN_1227686, ILMN_2507989, ILMN_2658908, ILMN_1247753, ILMN_2614463, ILMN_1215919, ILMN_1225071, ILMN_1242086, ILMN_2710253, ILMN_3119014, ILMN_2678218, ILMN_2620145, ILMN_2603837, ILMN_2589651, ILMN_2630749, ILMN_2735184, ILMN_2937542, ILMN_2908133, ILMN_2908132, ILMN_2691641, ILMN_12…	623	244	13588	2.32408	0.297764	0.0194465	0.250722
GOTERM_BP_FAT	GO:0001944~vasculature development	26	2.95455	0.000208713	ILMN_1224644, ILMN_2645321, ILMN_1238663, ILMN_2675785, ILMN_2709087, ILMN_3138904, ILMN_2768533, ILMN_2674351, ILMN_1227686, ILMN_2507989, ILMN_2658908, ILMN_1247753, ILMN_2614463, ILMN_1215919, ILMN_1225071, ILMN_1242086, ILMN_2710253, ILMN_3119014, ILMN_2678218, ILMN_2620145, ILMN_2603837, ILMN_2589651, ILMN_2630749, ILMN_2735184, ILMN_2937542, ILMN_2908133, ILMN_2908132, ILMN_2691641, ILMN_12…	623	250	13588	2.2683	0.404337	0.023274	0.367252
GOTERM_BP_FAT	GO:0048514~blood vessel morphogenesis	22	2.5	0.000294355	ILMN_1224644, ILMN_2645321, ILMN_2675785, ILMN_1238663, ILMN_2709087, ILMN_3138904, ILMN_2768533, ILMN_2674351, ILMN_1227686, ILMN_2507989, ILMN_2614463, ILMN_2658908, ILMN_1215919, ILMN_1225071, ILMN_1242086, ILMN_3119014, ILMN_2710253, ILMN_2603837, ILMN_2589651, ILMN_2620145, ILMN_2735184, ILMN_2937542, ILMN_1216042, ILMN_2909150, ILMN_2737302, ILMN_2667369, ILMN_2728038, ILMN_3158250	623	198	13588	2.4234	0.518427	0.0288049	0.517579
Annotation Cluster 11	Enrichment Score: 3.7419465166403403
Category	Term	Count	%	PValue	Genes	List Total	Pop Hits	Pop Total	Fold Enrichment	Bonferroni	Benjamini	FDR
SP_PIR_KEYWORDS	membrane	326	37.0455	6.21986e-09	ILMN_1216661, ILMN_1219643, ILMN_1219748, ILMN_2674351, ILMN_2865448, ILMN_2595593, ILMN_2616164, ILMN_2776700, ILMN_2701778, ILMN_1235811, ILMN_2628757, ILMN_2980858, ILMN_1229957, ILMN_3128725, ILMN_2578237, ILMN_2948143, ILMN_2748875, ILMN_2642418, ILMN_1224247, ILMN_2492403, ILMN_2893564, ILMN_2741402, ILMN_2680770, ILMN_2653395, ILMN_3156246, ILMN_1230512, ILMN_2981550, ILMN_1234997, ILMN_26…	811	5507	17854	1.30322	2.73052e-06	3.03391e-07	8.7929e-06
UP_SEQ_FEATURE	topological domain:Cytoplasmic	192	21.8182	6.63567e-07	ILMN_3064056, ILMN_2663841, ILMN_1219643, ILMN_1234014, ILMN_1219748, ILMN_3138904, ILMN_2983516, ILMN_2674351, ILMN_2719069, ILMN_2769567, ILMN_2865448, ILMN_2595593, ILMN_1244424, ILMN_2616164, ILMN_2776700, ILMN_2701778, ILMN_1235811, ILMN_2980323, ILMN_1229957, ILMN_2784019, ILMN_2640346, ILMN_1251669, ILMN_3128725, ILMN_2948143, ILMN_1256894, ILMN_2748875, ILMN_2804559, ILMN_1237644, ILMN_12…	797	2780	16021	1.38831	0.00159659	0.000319523	0.0011656
UP_SEQ_FEATURE	topological domain:Extracellular	157	17.8409	7.80012e-07	ILMN_2711615, ILMN_2683204, ILMN_2720083, ILMN_2663841, ILMN_1219643, ILMN_2933805, ILMN_2827162, ILMN_1234014, ILMN_3138904, ILMN_2983516, ILMN_2675811, ILMN_2690911, ILMN_2674351, ILMN_1224029, ILMN_2769567, ILMN_2865448, ILMN_2595593, ILMN_1244424, ILMN_2717765, ILMN_2616164, ILMN_2870696, ILMN_1247377, ILMN_2709700, ILMN_2737840, ILMN_2634235, ILMN_2870295, ILMN_2701778, ILMN_1230485, ILMN_12…	797	2174	16021	1.45168	0.00187651	0.000312996	0.00137015
UP_SEQ_FEATURE	transmembrane region	251	28.5227	0.000113466	ILMN_3064056, ILMN_2663841, ILMN_1219643, ILMN_1234014, ILMN_1219748, ILMN_3138904, ILMN_2983516, ILMN_2674351, ILMN_2719069, ILMN_2865448, ILMN_2769567, ILMN_2595593, ILMN_1244424, ILMN_2616164, ILMN_2776700, ILMN_2701778, ILMN_1235811, ILMN_2980323, ILMN_2980858, ILMN_1229957, ILMN_2784019, ILMN_2640346, ILMN_1251669, ILMN_2578237, ILMN_3128725, ILMN_2987709, ILMN_2748875, ILMN_2948143, ILMN_12…	797	4113	16021	1.22672	0.239092	0.029904	0.199126
SP_PIR_KEYWORDS	transmembrane	264	30	0.0251743	ILMN_3064056, ILMN_2663841, ILMN_1219643, ILMN_1234014, ILMN_1219748, ILMN_3138904, ILMN_2983516, ILMN_2674351, ILMN_2719069, ILMN_2865448, ILMN_2769567, ILMN_2595593, ILMN_1244424, ILMN_2616164, ILMN_2776700, ILMN_2701778, ILMN_1235811, ILMN_2980323, ILMN_2980858, ILMN_1229957, ILMN_2784019, ILMN_2640346, ILMN_2756578, ILMN_1251669, ILMN_2578237, ILMN_3128725, ILMN_2987709, ILMN_2748875, ILMN_29…	811	5237	17854	1.10978	0.999986	0.267225	30.2631
GOTERM_CC_FAT	GO:0031224~intrinsic to membrane	277	31.4773	0.812867	ILMN_3064056, ILMN_2663841, ILMN_1219643, ILMN_1234014, ILMN_1219748, ILMN_3138904, ILMN_2983516, ILMN_2674351, ILMN_2719069, ILMN_2865448, ILMN_2769567, ILMN_2595593, ILMN_1244424, ILMN_2616164, ILMN_2776700, ILMN_2701778, ILMN_1235811, ILMN_2980323, ILMN_2980858, ILMN_1229957, ILMN_2784019, ILMN_2640346, ILMN_2756578, ILMN_1251669, ILMN_2578237, ILMN_3128725, ILMN_2987709, ILMN_2636424, ILMN_27…	606	5914	12504	0.96644	1	0.993345	100
GOTERM_CC_FAT	GO:0016021~integral to membrane	265	30.1136	0.856571	ILMN_3064056, ILMN_2663841, ILMN_1219643, ILMN_1234014, ILMN_1219748, ILMN_3138904, ILMN_2983516, ILMN_2674351, ILMN_2719069, ILMN_2865448, ILMN_2769567, ILMN_2595593, ILMN_1244424, ILMN_2616164, ILMN_2776700, ILMN_2701778, ILMN_1235811, ILMN_2980323, ILMN_2980858, ILMN_1229957, ILMN_2784019, ILMN_2640346, ILMN_2756578, ILMN_1251669, ILMN_2578237, ILMN_3128725, ILMN_2987709, ILMN_2636424, ILMN_27…	606	5709	12504	0.957772	1	0.995933	100
Annotation Cluster 12	Enrichment Score: 3.5385367932346017
Category	Term	Count	%	PValue	Genes	List Total	Pop Hits	Pop Total	Fold Enrichment	Bonferroni	Benjamini	FDR
GOTERM_CC_FAT	GO:0044420~extracellular matrix part	17	1.93182	7.56523e-06	ILMN_2769918, ILMN_2822579, ILMN_3103896, ILMN_2901944, ILMN_1223552, ILMN_2685329, ILMN_3136561, ILMN_1222111, ILMN_2640248, ILMN_2485323, ILMN_1240458, ILMN_2606039, ILMN_2735184, ILMN_2616682, ILMN_2937542, ILMN_2981545, ILMN_2774596, ILMN_1243212, ILMN_2774370, ILMN_2646618, ILMN_2614759	606	92	12504	3.81274	0.00246323	0.000410961	0.010237
GOTERM_CC_FAT	GO:0005604~basement membrane	13	1.47727	0.00018074	ILMN_2769918, ILMN_2822579, ILMN_2901944, ILMN_3103896, ILMN_2685329, ILMN_3136561, ILMN_2640248, ILMN_1222111, ILMN_2485323, ILMN_2735184, ILMN_2937542, ILMN_2774596, ILMN_1243212, ILMN_2774370, ILMN_2646618, ILMN_2614759	606	73	12504	3.67449	0.0572239	0.006526	0.244305
SP_PIR_KEYWORDS	basement membrane	6	0.681818	0.0177221	ILMN_2822579, ILMN_2901944, ILMN_2774596, ILMN_2685329, ILMN_3136561, ILMN_1243212, ILMN_2640248	811	34	17854	3.88496	0.99961	0.223701	22.3361
Annotation Cluster 13	Enrichment Score: 3.4468600855518563
Category	Term	Count	%	PValue	Genes	List Total	Pop Hits	Pop Total	Fold Enrichment	Bonferroni	Benjamini	FDR
GOTERM_BP_FAT	GO:0001501~skeletal system development	31	3.52273	1.89514e-05	ILMN_2430813, ILMN_2765047, ILMN_2727503, ILMN_1241696, ILMN_2589662, ILMN_2904117, ILMN_2606039, ILMN_1227686, ILMN_2748966, ILMN_2729422, ILMN_2690603, ILMN_2487824, ILMN_2939882, ILMN_3132660, ILMN_2614463, ILMN_1235433, ILMN_1225071, ILMN_2989955, ILMN_1242086, ILMN_2608746, ILMN_2776619, ILMN_2685329, ILMN_2491186, ILMN_2439360, ILMN_1259022, ILMN_1230318, ILMN_2678218, ILMN_3052026, ILMN_12…	623	285	13588	2.37238	0.0459487	0.00586248	0.0333995
GOTERM_BP_FAT	GO:0051216~cartilage development	12	1.36364	0.000806564	ILMN_1235433, ILMN_2989955, ILMN_2685329, ILMN_1241696, ILMN_2439360, ILMN_2589662, ILMN_2606039, ILMN_1227686, ILMN_2729422, ILMN_2909150, ILMN_2939882, ILMN_3132660, ILMN_2614463, ILMN_2666018	623	78	13588	3.35548	0.86503	0.0476725	1.4122
GOTERM_BP_FAT	GO:0060348~bone development	15	1.70455	0.000984659	ILMN_1235433, ILMN_2430813, ILMN_2765047, ILMN_1225071, ILMN_2989955, ILMN_2727503, ILMN_2685329, ILMN_2589662, ILMN_2678218, ILMN_1230318, ILMN_2690603, ILMN_2909150, ILMN_2616755, ILMN_3132660, ILMN_2666018	623	118	13588	2.77253	0.913285	0.0540552	1.72148
GOTERM_BP_FAT	GO:0001503~ossification	14	1.59091	0.00108391	ILMN_1235433, ILMN_2430813, ILMN_2765047, ILMN_1225071, ILMN_2989955, ILMN_2727503, ILMN_2685329, ILMN_2589662, ILMN_2678218, ILMN_1230318, ILMN_2690603, ILMN_2909150, ILMN_2616755, ILMN_2666018	623	106	13588	2.88064	0.932236	0.0568366	1.89344
Annotation Cluster 14	Enrichment Score: 3.2597163961645736
Category	Term	Count	%	PValue	Genes	List Total	Pop Hits	Pop Total	Fold Enrichment	Bonferroni	Benjamini	FDR
GOTERM_CC_FAT	GO:0005924~cell-substrate adherens junction	12	1.36364	0.000142681	ILMN_3009463, ILMN_1256950, ILMN_1227722, ILMN_1222194, ILMN_2618221, ILMN_3009469, ILMN_2755666, ILMN_3047586, ILMN_1257855, ILMN_2630319, ILMN_2693246, ILMN_2709478, ILMN_3123303, ILMN_2728038, ILMN_3162692	606	61	12504	4.05908	0.045452	0.00579779	0.192907
GOTERM_CC_FAT	GO:0030055~cell-substrate junction	12	1.36364	0.00029439	ILMN_3009463, ILMN_1256950, ILMN_1227722, ILMN_1222194, ILMN_2618221, ILMN_3009469, ILMN_2755666, ILMN_3047586, ILMN_1257855, ILMN_2630319, ILMN_2693246, ILMN_2709478, ILMN_3123303, ILMN_2728038, ILMN_3162692	606	66	12504	3.75158	0.0915225	0.00868796	0.397642
GOTERM_CC_FAT	GO:0005925~focal adhesion	11	1.25	0.000359247	ILMN_3009463, ILMN_1227722, ILMN_1222194, ILMN_2618221, ILMN_3009469, ILMN_2755666, ILMN_3047586, ILMN_1257855, ILMN_2630319, ILMN_2693246, ILMN_2709478, ILMN_3123303, ILMN_2728038, ILMN_3162692	606	57	12504	3.98194	0.110535	0.0097138	0.48505
GOTERM_CC_FAT	GO:0016323~basolateral plasma membrane	18	2.04545	0.000458674	ILMN_1256950, ILMN_3009463, ILMN_1227722, ILMN_1222194, ILMN_2822053, ILMN_2618221, ILMN_2755666, ILMN_3047586, ILMN_3009469, ILMN_1257855, ILMN_2630319, ILMN_3128725, ILMN_2693246, ILMN_3114585, ILMN_2709478, ILMN_1223697, ILMN_3123303, ILMN_2628629, ILMN_2634689, ILMN_2728038, ILMN_2616164, ILMN_3162692	606	141	12504	2.63408	0.138915	0.0114388	0.61891
GOTERM_CC_FAT	GO:0005912~adherens junction	15	1.70455	0.000571465	ILMN_1256950, ILMN_3009463, ILMN_1227722, ILMN_1222194, ILMN_3082864, ILMN_2618221, ILMN_2755666, ILMN_3047586, ILMN_3009469, ILMN_1257855, ILMN_2630319, ILMN_1222853, ILMN_2693246, ILMN_2709478, ILMN_3123303, ILMN_2628629, ILMN_3156246, ILMN_2728038, ILMN_1250766, ILMN_3162692	606	106	12504	2.91986	0.170018	0.0132226	0.77056
GOTERM_CC_FAT	GO:0070161~anchoring junction	16	1.81818	0.00086379	ILMN_1256950, ILMN_3009463, ILMN_1227722, ILMN_1222194, ILMN_3082864, ILMN_2618221, ILMN_2755666, ILMN_3047586, ILMN_3009469, ILMN_1257855, ILMN_2630319, ILMN_1222853, ILMN_2435835, ILMN_2693246, ILMN_2709478, ILMN_3123303, ILMN_2628629, ILMN_3156246, ILMN_2728038, ILMN_1250766, ILMN_3162692	606	123	12504	2.68405	0.245513	0.0174532	1.1626
SP_PIR_KEYWORDS	cell junction	33	3.75	0.00100524	ILMN_3009463, ILMN_1222194, ILMN_2741402, ILMN_3009469, ILMN_1243986, ILMN_1257855, ILMN_2821730, ILMN_1251237, ILMN_2700982, ILMN_2630319, ILMN_2435835, ILMN_2740419, ILMN_2651556, ILMN_2545156, ILMN_2723095, ILMN_3123303, ILMN_1245119, ILMN_2692942, ILMN_3101732, ILMN_2649148, ILMN_1227722, ILMN_1255479, ILMN_2618221, ILMN_2870295, ILMN_2518744, ILMN_2980323, ILMN_3047586, ILMN_2755666, ILMN_26…	811	392	17854	1.85329	0.356942	0.0242305	1.41174
GOTERM_CC_FAT	GO:0030054~cell junction	38	4.31818	0.00243454	ILMN_1256950, ILMN_3009463, ILMN_1222194, ILMN_3009469, ILMN_1243986, ILMN_1251237, ILMN_2630319, ILMN_2435835, ILMN_2740419, ILMN_2545156, ILMN_2651556, ILMN_3123303, ILMN_2723095, ILMN_2649148, ILMN_3101732, ILMN_2870295, ILMN_2618221, ILMN_2755666, ILMN_2980323, ILMN_2518744, ILMN_1222853, ILMN_2693246, ILMN_2735905, ILMN_2691641, ILMN_1227148, ILMN_2628629, ILMN_2967654, ILMN_2728038, ILMN_12…	606	470	12504	1.66825	0.548251	0.0431858	3.2447
Annotation Cluster 15	Enrichment Score: 3.134690740934697
Category	Term	Count	%	PValue	Genes	List Total	Pop Hits	Pop Total	Fold Enrichment	Bonferroni	Benjamini	FDR
GOTERM_BP_FAT	GO:0048562~embryonic organ morphogenesis	22	2.5	1.42962e-05	ILMN_2655360, ILMN_1225071, ILMN_2886828, ILMN_1242086, ILMN_1242308, ILMN_2685329, ILMN_2491186, ILMN_2589662, ILMN_2904117, ILMN_3052026, ILMN_2606039, ILMN_1227686, ILMN_2748966, ILMN_2690126, ILMN_2729422, ILMN_1222734, ILMN_2487824, ILMN_2616755, ILMN_1244460, ILMN_3132660, ILMN_2637757, ILMN_2614463, ILMN_2696682	623	161	13588	2.98033	0.0348613	0.00505624	0.0251963
GOTERM_BP_FAT	GO:0001501~skeletal system development	31	3.52273	1.89514e-05	ILMN_2430813, ILMN_2765047, ILMN_2727503, ILMN_1241696, ILMN_2589662, ILMN_2904117, ILMN_2606039, ILMN_1227686, ILMN_2748966, ILMN_2729422, ILMN_2690603, ILMN_2487824, ILMN_2939882, ILMN_3132660, ILMN_2614463, ILMN_1235433, ILMN_1225071, ILMN_2989955, ILMN_1242086, ILMN_2608746, ILMN_2776619, ILMN_2685329, ILMN_2491186, ILMN_2439360, ILMN_1259022, ILMN_1230318, ILMN_2678218, ILMN_3052026, ILMN_12…	623	285	13588	2.37238	0.0459487	0.00586248	0.0333995
GOTERM_BP_FAT	GO:0048706~embryonic skeletal system development	11	1.25	0.00449579	ILMN_2748966, ILMN_1227686, ILMN_1242086, ILMN_2487824, ILMN_2685329, ILMN_1259022, ILMN_2616755, ILMN_2904117, ILMN_3052026, ILMN_2614463, ILMN_1244618, ILMN_2606039	623	83	13588	2.89056	0.999986	0.138531	7.63516
GOTERM_BP_FAT	GO:0048705~skeletal system morphogenesis	14	1.59091	0.00658273	ILMN_1225071, ILMN_1242086, ILMN_2685329, ILMN_1230318, ILMN_3052026, ILMN_2904117, ILMN_2678218, ILMN_2606039, ILMN_1227686, ILMN_2748966, ILMN_2729422, ILMN_2487824, ILMN_2909150, ILMN_3132660, ILMN_2614463	623	130	13588	2.34883	1	0.179218	10.9894
GOTERM_BP_FAT	GO:0048704~embryonic skeletal system morphogenesis	8	0.909091	0.0264528	ILMN_2748966, ILMN_1227686, ILMN_1242086, ILMN_2487824, ILMN_2685329, ILMN_2904117, ILMN_3052026, ILMN_2614463, ILMN_2606039	623	64	13588	2.72632	1	0.360185	37.6589
Annotation Cluster 16	Enrichment Score: 2.9266063454387736
Category	Term	Count	%	PValue	Genes	List Total	Pop Hits	Pop Total	Fold Enrichment	Bonferroni	Benjamini	FDR
INTERPRO	IPR013091:EGF calcium-binding	15	1.70455	1.82979e-06	ILMN_2989955, ILMN_2608746, ILMN_2654651, ILMN_1223552, ILMN_2896843, ILMN_2776619, ILMN_2866901, ILMN_1216880, ILMN_1244134, ILMN_2735522, ILMN_2691951, ILMN_2829262, ILMN_2694170, ILMN_2893199, ILMN_2756353, ILMN_2840956, ILMN_1221564, ILMN_2840958, ILMN_1215919, ILMN_2590034	797	69	17763	4.84507	0.00222803	0.00111464	0.00296391
INTERPRO	IPR013032:EGF-like region, conserved site	33	3.75	1.02794e-05	ILMN_2659151, ILMN_2654651, ILMN_1223552, ILMN_2896843, ILMN_1215854, ILMN_2866901, ILMN_1244134, ILMN_2820703, ILMN_2774596, ILMN_1259206, ILMN_2603249, ILMN_2615312, ILMN_2893199, ILMN_2646618, ILMN_1221564, ILMN_1215919, ILMN_2777884, ILMN_1220826, ILMN_2989955, ILMN_2608746, ILMN_2776619, ILMN_2685329, ILMN_2676127, ILMN_1251894, ILMN_2640248, ILMN_1216880, ILMN_2469333, ILMN_1244618, ILMN_28…	797	310	17763	2.37252	0.0124525	0.00416819	0.0166496
INTERPRO	IPR006210:EGF-like	25	2.84091	1.42222e-05	ILMN_2659151, ILMN_2637094, ILMN_2654651, ILMN_1223552, ILMN_2896843, ILMN_1215854, ILMN_2866901, ILMN_1244134, ILMN_2820703, ILMN_1216872, ILMN_2893199, ILMN_1221564, ILMN_1215919, ILMN_2608746, ILMN_2776619, ILMN_2676127, ILMN_2685329, ILMN_1216880, ILMN_1244618, ILMN_2896200, ILMN_2735522, ILMN_2636424, ILMN_2691951, ILMN_2829262, ILMN_2694170, ILMN_2756353, ILMN_2677921, ILMN_2840956, ILMN_28…	797	203	17763	2.74474	0.0171875	0.00432486	0.023035
INTERPRO	IPR001881:EGF-like calcium-binding	15	1.70455	5.07353e-05	ILMN_2989955, ILMN_2608746, ILMN_2654651, ILMN_1223552, ILMN_2896843, ILMN_2776619, ILMN_2866901, ILMN_1216880, ILMN_1244618, ILMN_1244134, ILMN_2735522, ILMN_2691951, ILMN_2829262, ILMN_2694170, ILMN_2893199, ILMN_2756353, ILMN_2840956, ILMN_1221564, ILMN_2840958, ILMN_2590034	797	91	17763	3.67374	0.0599741	0.0087965	0.0821508
INTERPRO	IPR018097:EGF-like calcium-binding, conserved site	15	1.70455	7.31105e-05	ILMN_2989955, ILMN_2608746, ILMN_2654651, ILMN_1223552, ILMN_2896843, ILMN_2776619, ILMN_2866901, ILMN_1216880, ILMN_1244134, ILMN_2735522, ILMN_2691951, ILMN_2829262, ILMN_2694170, ILMN_2893199, ILMN_2756353, ILMN_2840956, ILMN_1221564, ILMN_2840958, ILMN_1215919, ILMN_2590034	797	94	17763	3.55649	0.0852688	0.0110788	0.118361
INTERPRO	IPR000152:EGF-type aspartate/asparagine hydroxylation conserved site	15	1.70455	7.31105e-05	ILMN_2989955, ILMN_2608746, ILMN_1223552, ILMN_2776619, ILMN_1215854, ILMN_2866901, ILMN_1216880, ILMN_1244618, ILMN_1244134, ILMN_2735522, ILMN_2691951, ILMN_2829262, ILMN_1216872, ILMN_2694170, ILMN_2893199, ILMN_2756353, ILMN_1221564, ILMN_2590034	797	94	17763	3.55649	0.0852688	0.0110788	0.118361
SMART	SM00181:EGF	25	2.84091	0.000185278	ILMN_2659151, ILMN_2637094, ILMN_2654651, ILMN_1223552, ILMN_2896843, ILMN_1215854, ILMN_2866901, ILMN_1244134, ILMN_2820703, ILMN_1216872, ILMN_2893199, ILMN_1221564, ILMN_1215919, ILMN_2608746, ILMN_2776619, ILMN_2676127, ILMN_2685329, ILMN_1216880, ILMN_1244618, ILMN_2896200, ILMN_2735522, ILMN_2636424, ILMN_2691951, ILMN_2829262, ILMN_2694170, ILMN_2756353, ILMN_2677921, ILMN_2840956, ILMN_28…	486	203	9131	2.3138	0.0479172	0.0242527	0.242627
INTERPRO	IPR006209:EGF	17	1.93182	0.000194663	ILMN_2659151, ILMN_2989955, ILMN_2608746, ILMN_1223552, ILMN_2896843, ILMN_2776619, ILMN_2685329, ILMN_1215854, ILMN_1244618, ILMN_1244134, ILMN_2735522, ILMN_2691951, ILMN_2829262, ILMN_1216872, ILMN_2893199, ILMN_2677921, ILMN_1221564, ILMN_1215919, ILMN_2590034	797	128	17763	2.96004	0.211259	0.0195822	0.314855
SP_PIR_KEYWORDS	egf-like domain	24	2.72727	0.000198488	ILMN_2659151, ILMN_2654651, ILMN_1223552, ILMN_2896843, ILMN_1215854, ILMN_2866901, ILMN_1244134, ILMN_1216872, ILMN_2893199, ILMN_1215919, ILMN_1221564, ILMN_2989955, ILMN_2608746, ILMN_2676127, ILMN_2776619, ILMN_2685329, ILMN_1216880, ILMN_1244618, ILMN_2896200, ILMN_2735522, ILMN_2636424, ILMN_2691951, ILMN_2829262, ILMN_2694170, ILMN_2840956, ILMN_2677921, ILMN_2756353, ILMN_2840958, ILMN_25…	811	222	17854	2.37998	0.0834559	0.00668105	0.280233
INTERPRO	IPR017878:TGF-beta binding	5	0.568182	0.00024243	ILMN_2829262, ILMN_2608746, ILMN_1223552, ILMN_2776619, ILMN_2636738, ILMN_1221564, ILMN_2590034	797	8	17763	13.9296	0.255884	0.02089	0.391973
SMART	SM00179:EGF_CA	15	1.70455	0.000289571	ILMN_2989955, ILMN_2608746, ILMN_2654651, ILMN_1223552, ILMN_2896843, ILMN_2776619, ILMN_2866901, ILMN_1216880, ILMN_1244618, ILMN_1244134, ILMN_2735522, ILMN_2691951, ILMN_2829262, ILMN_2694170, ILMN_2893199, ILMN_2756353, ILMN_2840956, ILMN_1221564, ILMN_2840958, ILMN_2590034	486	91	9131	3.09693	0.0738764	0.0252581	0.378963
SP_PIR_KEYWORDS	Growth factor binding	6	0.681818	0.000389616	ILMN_2689790, ILMN_2829262, ILMN_2608746, ILMN_2727503, ILMN_2776619, ILMN_2710253, ILMN_1221564, ILMN_2590034	811	15	17854	8.80592	0.157242	0.0113402	0.549385
UP_SEQ_FEATURE	domain:EGF-like 6; calcium-binding	7	0.795455	0.000719514	ILMN_2735522, ILMN_2691951, ILMN_2829262, ILMN_2608746, ILMN_2776619, ILMN_2866901, ILMN_1216880, ILMN_2756353, ILMN_1221564, ILMN_2590034	797	23	16021	6.11789	0.823284	0.145779	1.25638
UP_SEQ_FEATURE	domain:EGF-like 1	15	1.70455	0.000751915	ILMN_2659151, ILMN_2608746, ILMN_2654651, ILMN_1223552, ILMN_2676127, ILMN_2776619, ILMN_1215854, ILMN_1216880, ILMN_1244618, ILMN_2896200, ILMN_2735522, ILMN_2691951, ILMN_2829262, ILMN_2694170, ILMN_2756353, ILMN_2840956, ILMN_1221564, ILMN_2840958, ILMN_1215919, ILMN_2590034	797	106	16021	2.84457	0.836557	0.140102	1.31261
UP_SEQ_FEATURE	domain:EGF-like 4; calcium-binding	8	0.909091	0.000823044	ILMN_2691951, ILMN_2829262, ILMN_2608746, ILMN_1223552, ILMN_2776619, ILMN_2694170, ILMN_2866901, ILMN_1216880, ILMN_2756353, ILMN_1221564, ILMN_2590034	797	32	16021	5.02541	0.862304	0.141455	1.43593
UP_SEQ_FEATURE	domain:EGF-like 2; calcium-binding	10	1.13636	0.00094723	ILMN_2659151, ILMN_2989955, ILMN_2608746, ILMN_2654651, ILMN_2776619, ILMN_2866901, ILMN_1244134, ILMN_2691951, ILMN_2829262, ILMN_2694170, ILMN_2840956, ILMN_1215919, ILMN_2840958, ILMN_2590034	797	52	16021	3.8657	0.897921	0.150409	1.65089
INTERPRO	IPR000742:EGF-like, type 3	20	2.27273	0.00158416	ILMN_2659151, ILMN_2654651, ILMN_1223552, ILMN_2866901, ILMN_2820703, ILMN_1216872, ILMN_2893199, ILMN_1215919, ILMN_1221564, ILMN_2989955, ILMN_2608746, ILMN_2676127, ILMN_2776619, ILMN_2685329, ILMN_1216880, ILMN_1244618, ILMN_2735522, ILMN_2691951, ILMN_2829262, ILMN_2694170, ILMN_2840956, ILMN_2677921, ILMN_2756353, ILMN_2840958, ILMN_2590034	797	199	17763	2.23993	0.855233	0.0840987	2.53541
INTERPRO	IPR002212:Matrix fibril-associated	4	0.454545	0.00161949	ILMN_2829262, ILMN_2608746, ILMN_1223552, ILMN_2776619, ILMN_1221564, ILMN_2590034	797	6	17763	14.8582	0.861344	0.0823165	2.59126
UP_SEQ_FEATURE	domain:TB 3	4	0.454545	0.00218259	ILMN_2829262, ILMN_2608746, ILMN_1223552, ILMN_2776619, ILMN_1221564, ILMN_2590034	797	6	16021	13.4011	0.994812	0.241883	3.76537
UP_SEQ_FEATURE	domain:TB 1	4	0.454545	0.00218259	ILMN_2829262, ILMN_2608746, ILMN_1223552, ILMN_2776619, ILMN_1221564, ILMN_2590034	797	6	16021	13.4011	0.994812	0.241883	3.76537
UP_SEQ_FEATURE	domain:TB 2	4	0.454545	0.00218259	ILMN_2829262, ILMN_2608746, ILMN_1223552, ILMN_2776619, ILMN_1221564, ILMN_2590034	797	6	16021	13.4011	0.994812	0.241883	3.76537
UP_SEQ_FEATURE	domain:EGF-like 5; calcium-binding	7	0.795455	0.00314603	ILMN_2691951, ILMN_2829262, ILMN_2608746, ILMN_1223552, ILMN_2776619, ILMN_2866901, ILMN_1216880, ILMN_2756353, ILMN_1221564, ILMN_2590034	797	30	16021	4.69038	0.999493	0.291702	5.38458
UP_SEQ_FEATURE	domain:EGF-like 12; calcium-binding	5	0.568182	0.00405786	ILMN_2735522, ILMN_2829262, ILMN_2608746, ILMN_1223552, ILMN_2776619, ILMN_1221564, ILMN_2590034	797	14	16021	7.17915	0.999944	0.34669	6.89335
UP_SEQ_FEATURE	domain:EGF-like 3	10	1.13636	0.00514055	ILMN_2735522, ILMN_2659151, ILMN_2829262, ILMN_2608746, ILMN_1223552, ILMN_2676127, ILMN_2776619, ILMN_1215854, ILMN_1244134, ILMN_1244618, ILMN_2590034, ILMN_2896200	797	66	16021	3.0457	0.999996	0.403752	8.65538
UP_SEQ_FEATURE	domain:EGF-like 7; calcium-binding	6	0.681818	0.00692793	ILMN_2691951, ILMN_2829262, ILMN_2608746, ILMN_1223552, ILMN_2776619, ILMN_1216880, ILMN_2756353, ILMN_1221564, ILMN_2590034	797	25	16021	4.82439	1	0.450021	11.4956
UP_SEQ_FEATURE	domain:EGF-like 10; calcium-binding	4	0.454545	0.0149397	ILMN_2829262, ILMN_2608746, ILMN_1223552, ILMN_2776619, ILMN_1221564, ILMN_2590034	797	11	16021	7.30968	1	0.644988	23.2339
UP_SEQ_FEATURE	domain:TB 4	3	0.340909	0.0223016	ILMN_2829262, ILMN_1223552, ILMN_1221564, ILMN_2590034	797	5	16021	12.061	1	0.734101	32.7115
UP_SEQ_FEATURE	domain:EGF-like 3; calcium-binding	6	0.681818	0.0281905	ILMN_2691951, ILMN_2654651, ILMN_2694170, ILMN_2866901, ILMN_1216880, ILMN_2840956, ILMN_2756353, ILMN_2840958, ILMN_1221564	797	35	16021	3.44599	1	0.783502	39.4864
UP_SEQ_FEATURE	domain:EGF-like 9; calcium-binding	4	0.454545	0.0295013	ILMN_2829262, ILMN_2608746, ILMN_1223552, ILMN_2776619, ILMN_1221564, ILMN_2590034	797	14	16021	5.74332	1	0.784375	40.9043
UP_SEQ_FEATURE	domain:EGF-like 11; calcium-binding	4	0.454545	0.0295013	ILMN_2829262, ILMN_2608746, ILMN_1223552, ILMN_2776619, ILMN_1221564, ILMN_2590034	797	14	16021	5.74332	1	0.784375	40.9043
UP_SEQ_FEATURE	domain:EGF-like 13; calcium-binding	3	0.340909	0.0703734	ILMN_2829262, ILMN_1223552, ILMN_1221564, ILMN_2590034	797	9	16021	6.70054	1	0.941232	72.2468
UP_SEQ_FEATURE	domain:EGF-like 8; calcium-binding	4	0.454545	0.0742436	ILMN_2829262, ILMN_2608746, ILMN_1223552, ILMN_2776619, ILMN_1221564, ILMN_2590034	797	20	16021	4.02033	1	0.942611	74.2079
UP_SEQ_FEATURE	domain:EGF-like 14; calcium-binding	3	0.340909	0.0851477	ILMN_2829262, ILMN_1223552, ILMN_1221564, ILMN_2590034	797	10	16021	6.03049	1	0.953175	79.0541
Annotation Cluster 17	Enrichment Score: 2.8715512470201214
Category	Term	Count	%	PValue	Genes	List Total	Pop Hits	Pop Total	Fold Enrichment	Bonferroni	Benjamini	FDR
GOTERM_BP_FAT	GO:0030029~actin filament-based process	21	2.38636	0.00016195	ILMN_1256950, ILMN_2653567, ILMN_2430813, ILMN_2592620, ILMN_1249680, ILMN_1251846, ILMN_2557496, ILMN_2804487, ILMN_2810645, ILMN_1240281, ILMN_2893199, ILMN_2776850, ILMN_2696682, ILMN_1242390, ILMN_2618364, ILMN_2618714, ILMN_2697304, ILMN_2924831, ILMN_2980177, ILMN_3031009, ILMN_1213647, ILMN_2803674, ILMN_2599659, ILMN_2599657, ILMN_1226666, ILMN_1212938	623	176	13588	2.6024	0.331014	0.019899	0.285078
GOTERM_BP_FAT	GO:0030036~actin cytoskeleton organization	19	2.15909	0.000557052	ILMN_1256950, ILMN_2430813, ILMN_2653567, ILMN_1242390, ILMN_2592620, ILMN_2618714, ILMN_1251846, ILMN_1249680, ILMN_2697304, ILMN_2557496, ILMN_2804487, ILMN_2924831, ILMN_2980177, ILMN_2810645, ILMN_3031009, ILMN_1213647, ILMN_2803674, ILMN_2599659, ILMN_2776850, ILMN_2893199, ILMN_2599657, ILMN_1226666, ILMN_1212938, ILMN_2696682	623	165	13588	2.51152	0.749172	0.0422977	0.977355
GOTERM_BP_FAT	GO:0007010~cytoskeleton organization	24	2.72727	0.0269197	ILMN_1256950, ILMN_1222194, ILMN_2653567, ILMN_2430813, ILMN_2592620, ILMN_1249680, ILMN_1251846, ILMN_2557496, ILMN_2804487, ILMN_2810645, ILMN_3123303, ILMN_2594736, ILMN_2776850, ILMN_2893199, ILMN_2696682, ILMN_1242390, ILMN_3047586, ILMN_2618714, ILMN_2697304, ILMN_2924831, ILMN_2980177, ILMN_3031009, ILMN_2511391, ILMN_1213647, ILMN_2803674, ILMN_2599659, ILMN_2599657, ILMN_1226666, ILMN_12…	623	326	13588	1.60569	1	0.361444	38.1838
Annotation Cluster 18	Enrichment Score: 2.867119770453995
Category	Term	Count	%	PValue	Genes	List Total	Pop Hits	Pop Total	Fold Enrichment	Bonferroni	Benjamini	FDR
SP_PIR_KEYWORDS	cell binding	6	0.681818	3.95382e-05	ILMN_2822579, ILMN_2774596, ILMN_1216661, ILMN_2589422, ILMN_2690603, ILMN_1258759, ILMN_2640248	811	10	17854	13.2089	0.0172078	0.00144542	0.0558798
SP_PIR_KEYWORDS	hydroxyproline	5	0.568182	0.000441214	ILMN_2822579, ILMN_2735184, ILMN_2937542, ILMN_2945030, ILMN_1216661, ILMN_2589422, ILMN_1258759	811	9	17854	12.2304	0.176124	0.0120355	0.62193
SP_PIR_KEYWORDS	heterotrimer	6	0.681818	0.00392818	ILMN_2822579, ILMN_2945030, ILMN_2774596, ILMN_1216661, ILMN_2589422, ILMN_1258759, ILMN_2439360, ILMN_2939882	811	24	17854	5.5037	0.822337	0.0694639	5.41216
SP_PIR_KEYWORDS	triple helix	4	0.454545	0.00636265	ILMN_2822579, ILMN_2735184, ILMN_2937542, ILMN_2589422, ILMN_2439360, ILMN_2939882	811	9	17854	9.78435	0.939319	0.10217	8.62835
UP_SEQ_FEATURE	region of interest:Triple-helical region	5	0.568182	0.0105902	ILMN_2822579, ILMN_2901944, ILMN_1216661, ILMN_2589422, ILMN_1258759, ILMN_2606039	797	18	16021	5.58379	1	0.551194	17.0571
Annotation Cluster 19	Enrichment Score: 2.79134210228906
Category	Term	Count	%	PValue	Genes	List Total	Pop Hits	Pop Total	Fold Enrichment	Bonferroni	Benjamini	FDR
GOTERM_BP_FAT	GO:0016044~membrane organization	27	3.06818	0.000316098	ILMN_2725414, ILMN_2692797, ILMN_1249680, ILMN_1227758, ILMN_2557496, ILMN_2662802, ILMN_2674884, ILMN_2810645, ILMN_1244134, ILMN_2983516, ILMN_2675811, ILMN_2420956, ILMN_2616164, ILMN_2662387, ILMN_1242086, ILMN_2673369, ILMN_2628757, ILMN_1238243, ILMN_3121891, ILMN_1248215, ILMN_1221646, ILMN_1255510, ILMN_2597710, ILMN_2672091, ILMN_1254405, ILMN_2735522, ILMN_2709478, ILMN_2748875, ILMN_25…	623	272	13588	2.16502	0.543734	0.0297291	0.55571
GOTERM_BP_FAT	GO:0010324~membrane invagination	21	2.38636	0.000391075	ILMN_2692797, ILMN_1249680, ILMN_1227758, ILMN_2557496, ILMN_2662802, ILMN_2674884, ILMN_2810645, ILMN_1244134, ILMN_2983516, ILMN_2675811, ILMN_1242086, ILMN_2673369, ILMN_1238243, ILMN_2628757, ILMN_2735522, ILMN_2709478, ILMN_2748875, ILMN_2545142, ILMN_1245948, ILMN_2599751, ILMN_1255833, ILMN_3159720, ILMN_2589015, ILMN_2663258, ILMN_1248802	623	188	13588	2.43629	0.621235	0.0353182	0.687094
GOTERM_BP_FAT	GO:0006897~endocytosis	21	2.38636	0.000391075	ILMN_2692797, ILMN_1249680, ILMN_1227758, ILMN_2557496, ILMN_2662802, ILMN_2674884, ILMN_2810645, ILMN_1244134, ILMN_2983516, ILMN_2675811, ILMN_1242086, ILMN_2673369, ILMN_1238243, ILMN_2628757, ILMN_2735522, ILMN_2709478, ILMN_2748875, ILMN_2545142, ILMN_1245948, ILMN_2599751, ILMN_1255833, ILMN_3159720, ILMN_2589015, ILMN_2663258, ILMN_1248802	623	188	13588	2.43629	0.621235	0.0353182	0.687094
SP_PIR_KEYWORDS	Endocytosis	11	1.25	0.00944266	ILMN_2735522, ILMN_2709478, ILMN_2545142, ILMN_1238243, ILMN_2599751, ILMN_1245948, ILMN_1227758, ILMN_1255833, ILMN_3159720, ILMN_2589015, ILMN_1244134	811	93	17854	2.6039	0.984471	0.142951	12.5518
GOTERM_BP_FAT	GO:0016192~vesicle-mediated transport	32	3.63636	0.0242021	ILMN_1237090, ILMN_2692797, ILMN_1249680, ILMN_1227758, ILMN_2557496, ILMN_2662802, ILMN_2674884, ILMN_2959787, ILMN_2647028, ILMN_2810645, ILMN_1228631, ILMN_1244134, ILMN_2983516, ILMN_2675811, ILMN_2750548, ILMN_2499400, ILMN_2878274, ILMN_2822053, ILMN_2673369, ILMN_1242086, ILMN_2628757, ILMN_1238243, ILMN_2651054, ILMN_1256018, ILMN_2672091, ILMN_2735522, ILMN_2709478, ILMN_2748875, ILMN_25…	623	466	13588	1.49772	1	0.346383	35.069
Annotation Cluster 20	Enrichment Score: 2.723211863031947
Category	Term	Count	%	PValue	Genes	List Total	Pop Hits	Pop Total	Fold Enrichment	Bonferroni	Benjamini	FDR
GOTERM_BP_FAT	GO:0007179~transforming growth factor beta receptor signaling pathway	9	1.02273	0.00137307	ILMN_3162564, ILMN_1242086, ILMN_2711461, ILMN_2829262, ILMN_2608746, ILMN_2618714, ILMN_2776619, ILMN_3008748, ILMN_2684178, ILMN_1221564, ILMN_2590034	623	48	13588	4.08949	0.966969	0.065932	2.39282
GOTERM_BP_FAT	GO:0007167~enzyme linked receptor protein signaling pathway	25	2.84091	0.00172868	ILMN_2589662, ILMN_2684178, ILMN_3138904, ILMN_1244134, ILMN_1242767, ILMN_3162564, ILMN_2748966, ILMN_2729422, ILMN_1244460, ILMN_1221564, ILMN_2777884, ILMN_1225071, ILMN_2651715, ILMN_1230485, ILMN_1242086, ILMN_2704141, ILMN_2608746, ILMN_2618714, ILMN_2776619, ILMN_3128725, ILMN_2655498, ILMN_1213278, ILMN_2711461, ILMN_2829262, ILMN_2909150, ILMN_3160659, ILMN_3008748, ILMN_2590034	623	273	13588	1.99731	0.986354	0.0725704	3.00366
GOTERM_BP_FAT	GO:0007178~transmembrane receptor protein serine/threonine kinase signaling pathway	11	1.25	0.00285074	ILMN_1242086, ILMN_2608746, ILMN_2618714, ILMN_2776619, ILMN_2589662, ILMN_2684178, ILMN_3162564, ILMN_2748966, ILMN_2711461, ILMN_2829262, ILMN_3008748, ILMN_1221564, ILMN_2590034	623	78	13588	3.07585	0.999163	0.101796	4.90754
Annotation Cluster 21	Enrichment Score: 2.7172970251939317
Category	Term	Count	%	PValue	Genes	List Total	Pop Hits	Pop Total	Fold Enrichment	Bonferroni	Benjamini	FDR
GOTERM_BP_FAT	GO:0048568~embryonic organ development	29	3.29545	5.64765e-06	ILMN_2655360, ILMN_2886828, ILMN_1242308, ILMN_2789692, ILMN_1238663, ILMN_2589662, ILMN_2904117, ILMN_2606039, ILMN_1227686, ILMN_2748966, ILMN_2729422, ILMN_2487824, ILMN_1245119, ILMN_1244460, ILMN_3132660, ILMN_2507989, ILMN_2614463, ILMN_2696682, ILMN_1225071, ILMN_1242086, ILMN_2685329, ILMN_2491186, ILMN_2710253, ILMN_3052026, ILMN_2620145, ILMN_2630749, ILMN_3128725, ILMN_2690126, ILMN_12…	623	241	13588	2.62451	0.0139197	0.00279958	0.00995439
GOTERM_BP_FAT	GO:0043009~chordate embryonic development	33	3.75	0.00352031	ILMN_1242308, ILMN_1213886, ILMN_2789692, ILMN_1238663, ILMN_2675785, ILMN_2904117, ILMN_2709087, ILMN_2606039, ILMN_2674351, ILMN_1227686, ILMN_2668165, ILMN_2748966, ILMN_2729422, ILMN_1228105, ILMN_2487824, ILMN_1245119, ILMN_2507989, ILMN_1217180, ILMN_2614463, ILMN_1234997, ILMN_2696682, ILMN_2790181, ILMN_1225071, ILMN_2595973, ILMN_1242086, ILMN_2685329, ILMN_2710253, ILMN_1259022, ILMN_30…	623	421	13588	1.70962	0.999842	0.117539	6.02677
GOTERM_BP_FAT	GO:0009792~embryonic development ending in birth or egg hatching	33	3.75	0.00404009	ILMN_1242308, ILMN_1213886, ILMN_2789692, ILMN_1238663, ILMN_2675785, ILMN_2904117, ILMN_2709087, ILMN_2606039, ILMN_2674351, ILMN_1227686, ILMN_2668165, ILMN_2748966, ILMN_2729422, ILMN_1228105, ILMN_2487824, ILMN_1245119, ILMN_2507989, ILMN_1217180, ILMN_2614463, ILMN_1234997, ILMN_2696682, ILMN_2790181, ILMN_1225071, ILMN_2595973, ILMN_1242086, ILMN_2685329, ILMN_2710253, ILMN_1259022, ILMN_30…	623	425	13588	1.69353	0.999957	0.128589	6.88706
GOTERM_BP_FAT	GO:0001701~in utero embryonic development	17	1.93182	0.168257	ILMN_1225071, ILMN_2595973, ILMN_1242086, ILMN_2789692, ILMN_2710253, ILMN_1238663, ILMN_2675785, ILMN_2620145, ILMN_3128725, ILMN_2674351, ILMN_2668165, ILMN_2748966, ILMN_1228105, ILMN_2628629, ILMN_1245119, ILMN_2616755, ILMN_1217576, ILMN_2507989, ILMN_1234997	623	267	13588	1.38869	1	0.797866	96.1124
Annotation Cluster 22	Enrichment Score: 2.713654422937553
Category	Term	Count	%	PValue	Genes	List Total	Pop Hits	Pop Total	Fold Enrichment	Bonferroni	Benjamini	FDR
GOTERM_BP_FAT	GO:0051270~regulation of cell motion	16	1.81818	0.000103649	ILMN_3009463, ILMN_2659151, ILMN_1242390, ILMN_1254561, ILMN_3009469, ILMN_2618714, ILMN_1251846, ILMN_2700982, ILMN_1238663, ILMN_2630319, ILMN_2640248, ILMN_1253668, ILMN_2735184, ILMN_2937542, ILMN_1243107, ILMN_2558487, ILMN_2737302, ILMN_2507989, ILMN_2667369, ILMN_3158250, ILMN_2658908, ILMN_1215919	623	107	13588	3.2614	0.226842	0.0170052	0.182541
GOTERM_BP_FAT	GO:0030334~regulation of cell migration	14	1.59091	0.000272843	ILMN_3009463, ILMN_2659151, ILMN_1254561, ILMN_3009469, ILMN_2618714, ILMN_1251846, ILMN_2700982, ILMN_1238663, ILMN_2630319, ILMN_2640248, ILMN_1253668, ILMN_2735184, ILMN_2937542, ILMN_1243107, ILMN_2558487, ILMN_2737302, ILMN_2507989, ILMN_3158250, ILMN_2658908, ILMN_1215919	623	92	13588	3.319	0.492007	0.029018	0.479838
GOTERM_BP_FAT	GO:0040012~regulation of locomotion	15	1.70455	0.000484745	ILMN_3009463, ILMN_2659151, ILMN_2671738, ILMN_1254561, ILMN_3009469, ILMN_2618714, ILMN_1251846, ILMN_2700982, ILMN_1238663, ILMN_2630319, ILMN_2640248, ILMN_1253668, ILMN_2735184, ILMN_2937542, ILMN_1243107, ILMN_2558487, ILMN_2737302, ILMN_2507989, ILMN_3158250, ILMN_2658908, ILMN_1215919	623	110	13588	2.97417	0.699837	0.0406483	0.851004
GOTERM_BP_FAT	GO:0051272~positive regulation of cell motion	7	0.795455	0.0103009	ILMN_3009463, ILMN_2735184, ILMN_2659151, ILMN_2937542, ILMN_1242390, ILMN_1254561, ILMN_3009469, ILMN_1251846, ILMN_2737302, ILMN_3158250, ILMN_2658908	623	41	13588	3.72376	1	0.234865	16.6825
GOTERM_BP_FAT	GO:0040017~positive regulation of locomotion	7	0.795455	0.0144148	ILMN_3009463, ILMN_2735184, ILMN_2659151, ILMN_2937542, ILMN_2671738, ILMN_1254561, ILMN_3009469, ILMN_1251846, ILMN_2737302, ILMN_3158250, ILMN_2658908	623	44	13588	3.46987	1	0.273067	22.5806
GOTERM_BP_FAT	GO:0030335~positive regulation of cell migration	6	0.681818	0.0256682	ILMN_3009463, ILMN_2735184, ILMN_2659151, ILMN_2937542, ILMN_1254561, ILMN_3009469, ILMN_1251846, ILMN_2737302, ILMN_3158250, ILMN_2658908	623	37	13588	3.53685	1	0.353436	36.7673
Annotation Cluster 23	Enrichment Score: 2.449692445757367
Category	Term	Count	%	PValue	Genes	List Total	Pop Hits	Pop Total	Fold Enrichment	Bonferroni	Benjamini	FDR
GOTERM_MF_FAT	GO:0019838~growth factor binding	17	1.93182	1.25256e-07	ILMN_2711615, ILMN_2718401, ILMN_2689790, ILMN_1225071, ILMN_1222609, ILMN_2608746, ILMN_2727503, ILMN_2589422, ILMN_2776619, ILMN_2492264, ILMN_2710253, ILMN_1229957, ILMN_1257574, ILMN_3138904, ILMN_1239528, ILMN_2685879, ILMN_2829262, ILMN_2453775, ILMN_2909150, ILMN_1221564, ILMN_2590034	613	72	13288	5.11818	9.54405e-05	4.77214e-05	0.000191039
GOTERM_MF_FAT	GO:0005520~insulin-like growth factor binding	8	0.909091	3.95179e-05	ILMN_2685879, ILMN_2718401, ILMN_2689790, ILMN_1222609, ILMN_2727503, ILMN_2909150, ILMN_2453775, ILMN_2492264, ILMN_2710253, ILMN_1257574	613	22	13288	7.88254	0.0296644	0.00998754	0.0602553
INTERPRO	IPR000867:Insulin-like growth factor-binding protein, IGFBP	7	0.795455	0.000130494	ILMN_2685879, ILMN_2718401, ILMN_2689790, ILMN_2727503, ILMN_2909150, ILMN_2453775, ILMN_2492264, ILMN_2710253, ILMN_1257574	797	19	17763	8.21112	0.147074	0.0157824	0.211169
UP_SEQ_FEATURE	domain:IGFBP N-terminal	7	0.795455	0.000163756	ILMN_2685879, ILMN_2718401, ILMN_2689790, ILMN_2727503, ILMN_2909150, ILMN_2453775, ILMN_2492264, ILMN_2710253, ILMN_1257574	797	18	16021	7.8173	0.325886	0.0386682	0.287261
SMART	SM00121:IB	7	0.795455	0.000326287	ILMN_2685879, ILMN_2718401, ILMN_2689790, ILMN_2727503, ILMN_2909150, ILMN_2453775, ILMN_2492264, ILMN_2710253, ILMN_1257574	486	19	9131	6.92192	0.0828462	0.021388	0.426918
INTERPRO	IPR017891:Insulin-like growth factor binding protein, N-terminal	5	0.568182	0.00102574	ILMN_2689790, ILMN_2727503, ILMN_2909150, ILMN_2453775, ILMN_2492264, ILMN_2710253	797	11	17763	10.1306	0.713786	0.0606346	1.64863
UP_SEQ_FEATURE	domain:TSP type-1	5	0.568182	0.00681599	ILMN_1229547, ILMN_1244310, ILMN_2909150, ILMN_2453775, ILMN_2492264, ILMN_2710253	797	16	16021	6.28176	1	0.456631	11.3202
GOTERM_BP_FAT	GO:0001558~regulation of cell growth	11	1.25	0.0092523	ILMN_2718401, ILMN_2689790, ILMN_2727503, ILMN_2492264, ILMN_2710253, ILMN_2937596, ILMN_1257574, ILMN_3059798, ILMN_2685879, ILMN_2711461, ILMN_2729162, ILMN_2453775, ILMN_2909150	623	92	13588	2.60779	1	0.2197	15.1127
PIR_SUPERFAMILY	PIRSF036495:IGFBP_rP_CNN	3	0.340909	0.0112191	ILMN_2909150, ILMN_2453775, ILMN_2492264, ILMN_2710253	364	4	8136	16.7637	0.987863	0.770188	14.5166
INTERPRO	IPR012395:IGFBP-related, CNN	3	0.340909	0.0113291	ILMN_2909150, ILMN_2453775, ILMN_2492264, ILMN_2710253	797	4	17763	16.7155	0.999999	0.320096	16.8529
INTERPRO	IPR006207:Cystine knot, C-terminal	5	0.568182	0.0208	ILMN_1245571, ILMN_2909150, ILMN_2453775, ILMN_2492264, ILMN_2886618, ILMN_2710253, ILMN_2777478	797	24	17763	4.64319	1	0.473006	28.857
SMART	SM00041:CT	5	0.568182	0.0358711	ILMN_1245571, ILMN_2909150, ILMN_2453775, ILMN_2492264, ILMN_2886618, ILMN_2710253, ILMN_2777478	486	24	9131	3.91418	0.999938	0.434159	38.0543
INTERPRO	IPR001007:von Willebrand factor, type C	6	0.681818	0.0386039	ILMN_2659151, ILMN_2765047, ILMN_2909150, ILMN_2453775, ILMN_2492264, ILMN_2774370, ILMN_2710253	797	42	17763	3.1839	1	0.639793	47.1497
GOTERM_BP_FAT	GO:0040008~regulation of growth	19	2.15909	0.0479219	ILMN_2718401, ILMN_2689790, ILMN_1225071, ILMN_1242086, ILMN_1254561, ILMN_2727503, ILMN_2492264, ILMN_2710253, ILMN_2937596, ILMN_1257574, ILMN_3059798, ILMN_2584685, ILMN_2685879, ILMN_2711461, ILMN_2729162, ILMN_1216042, ILMN_1255833, ILMN_2453775, ILMN_2909150, ILMN_2769832, ILMN_2637757	623	256	13588	1.61876	1	0.488141	57.9204
UP_SEQ_FEATURE	domain:VWFC	4	0.454545	0.0493793	ILMN_2659151, ILMN_2909150, ILMN_2453775, ILMN_2492264, ILMN_2710253	797	17	16021	4.7298	1	0.891077	58.9153
SMART	SM00214:VWC	6	0.681818	0.0700372	ILMN_2659151, ILMN_2765047, ILMN_2909150, ILMN_2453775, ILMN_2492264, ILMN_2774370, ILMN_2710253	486	42	9131	2.68401	1	0.599995	61.4003
INTERPRO	IPR006208:Cystine knot	3	0.340909	0.0710885	ILMN_2909150, ILMN_2453775, ILMN_2492264, ILMN_2710253	797	10	17763	6.6862	1	0.78772	69.7142
UP_SEQ_FEATURE	domain:CTCK	4	0.454545	0.083549	ILMN_2909150, ILMN_2453775, ILMN_2492264, ILMN_2886618, ILMN_2710253, ILMN_2777478	797	21	16021	3.82888	1	0.952393	78.4018
Annotation Cluster 24	Enrichment Score: 2.4481274120753826
Category	Term	Count	%	PValue	Genes	List Total	Pop Hits	Pop Total	Fold Enrichment	Bonferroni	Benjamini	FDR
UP_SEQ_FEATURE	domain:LIM zinc-binding 3	9	1.02273	2.5175e-05	ILMN_3009463, ILMN_2430813, ILMN_1227722, ILMN_3047586, ILMN_3009469, ILMN_1243986, ILMN_2630319, ILMN_1230587, ILMN_2739398, ILMN_1241773, ILMN_2693246, ILMN_3123303, ILMN_1238902	797	26	16021	6.95826	0.0588211	0.00754912	0.0442126
SP_PIR_KEYWORDS	LIM domain	11	1.25	0.00162882	ILMN_3009463, ILMN_2430813, ILMN_1227722, ILMN_2880906, ILMN_3009469, ILMN_2448749, ILMN_3047586, ILMN_1243986, ILMN_2630319, ILMN_1230587, ILMN_2739398, ILMN_1241773, ILMN_2693246, ILMN_3123303, ILMN_1238902	811	73	17854	3.3173	0.511117	0.035149	2.27815
INTERPRO	IPR001781:Zinc finger, LIM-type	11	1.25	0.00165068	ILMN_3009463, ILMN_2430813, ILMN_1227722, ILMN_2880906, ILMN_3009469, ILMN_2448749, ILMN_3047586, ILMN_1243986, ILMN_2630319, ILMN_1230587, ILMN_2739398, ILMN_1241773, ILMN_2693246, ILMN_3123303, ILMN_1238902	797	74	17763	3.31298	0.866525	0.0804861	2.64054
UP_SEQ_FEATURE	domain:LIM zinc-binding 1	9	1.02273	0.00301392	ILMN_3009463, ILMN_2430813, ILMN_1227722, ILMN_3047586, ILMN_3009469, ILMN_1243986, ILMN_2630319, ILMN_1230587, ILMN_2739398, ILMN_1241773, ILMN_2693246, ILMN_3123303, ILMN_1238902	797	50	16021	3.61829	0.999303	0.292571	5.16408
UP_SEQ_FEATURE	domain:LIM zinc-binding 2	9	1.02273	0.00301392	ILMN_3009463, ILMN_2430813, ILMN_1227722, ILMN_3047586, ILMN_3009469, ILMN_1243986, ILMN_2630319, ILMN_1230587, ILMN_2739398, ILMN_1241773, ILMN_2693246, ILMN_3123303, ILMN_1238902	797	50	16021	3.61829	0.999303	0.292571	5.16408
SMART	SM00132:LIM	11	1.25	0.0054817	ILMN_3009463, ILMN_2430813, ILMN_1227722, ILMN_2880906, ILMN_3009469, ILMN_2448749, ILMN_3047586, ILMN_1243986, ILMN_2630319, ILMN_1230587, ILMN_2739398, ILMN_1241773, ILMN_2693246, ILMN_3123303, ILMN_1238902	486	74	9131	2.79282	0.766984	0.135552	6.95274
PIR_SUPERFAMILY	PIRSF037881:Leupaxin	3	0.340909	0.00577995	ILMN_1227722, ILMN_3123303, ILMN_3047586, ILMN_1230587, ILMN_2693246	364	3	8136	22.3516	0.896327	0.678018	7.74237
INTERPRO	IPR017305:Leupaxin	3	0.340909	0.00583785	ILMN_1227722, ILMN_3123303, ILMN_3047586, ILMN_1230587, ILMN_2693246	797	3	17763	22.2873	0.999205	0.194489	9.04818
UP_SEQ_FEATURE	short sequence motif:LD motif 1	3	0.340909	0.00715247	ILMN_1227722, ILMN_3123303, ILMN_3047586, ILMN_1230587, ILMN_2693246	797	3	16021	20.1016	1	0.449008	11.8465
UP_SEQ_FEATURE	short sequence motif:LD motif 2	3	0.340909	0.00715247	ILMN_1227722, ILMN_3123303, ILMN_3047586, ILMN_1230587, ILMN_2693246	797	3	16021	20.1016	1	0.449008	11.8465
UP_SEQ_FEATURE	short sequence motif:LD motif 3	3	0.340909	0.00715247	ILMN_1227722, ILMN_3123303, ILMN_3047586, ILMN_1230587, ILMN_2693246	797	3	16021	20.1016	1	0.449008	11.8465
UP_SEQ_FEATURE	domain:LIM zinc-binding 4	3	0.340909	0.100749	ILMN_1227722, ILMN_3123303, ILMN_3047586, ILMN_1230587, ILMN_2693246	797	11	16021	5.48226	1	0.966943	84.5162
Annotation Cluster 25	Enrichment Score: 2.3725632256621347
Category	Term	Count	%	PValue	Genes	List Total	Pop Hits	Pop Total	Fold Enrichment	Bonferroni	Benjamini	FDR
GOTERM_BP_FAT	GO:0016477~cell migration	23	2.61364	0.00156271	ILMN_2812215, ILMN_2630319, ILMN_2904117, ILMN_1252990, ILMN_2774596, ILMN_2844032, ILMN_2717765, ILMN_2616164, ILMN_2658908, ILMN_2701778, ILMN_2671738, ILMN_2618714, ILMN_2640248, ILMN_2896200, ILMN_3128725, ILMN_2655498, ILMN_2658980, ILMN_2748875, ILMN_2711461, ILMN_2909150, ILMN_2737302, ILMN_2698443, ILMN_2803674, ILMN_2667369, ILMN_2473274, ILMN_3158250	623	240	13588	2.09018	0.979384	0.0719296	2.71902
GOTERM_BP_FAT	GO:0006928~cell motion	31	3.52273	0.00156712	ILMN_2725414, ILMN_2812215, ILMN_1249680, ILMN_2630319, ILMN_2589662, ILMN_2904117, ILMN_1248916, ILMN_1252990, ILMN_3123303, ILMN_2774596, ILMN_2844032, ILMN_2717765, ILMN_2658908, ILMN_3105417, ILMN_2616164, ILMN_2701778, ILMN_2671738, ILMN_2618714, ILMN_3047586, ILMN_2640248, ILMN_3128725, ILMN_2896200, ILMN_2655498, ILMN_2748875, ILMN_1255582, ILMN_2658980, ILMN_2711461, ILMN_2662536, ILMN_27…	623	367	13588	1.84231	0.979608	0.0708136	2.72659
GOTERM_BP_FAT	GO:0048870~cell motility	23	2.61364	0.0114917	ILMN_2812215, ILMN_2630319, ILMN_2904117, ILMN_1252990, ILMN_2774596, ILMN_2844032, ILMN_2717765, ILMN_2616164, ILMN_2658908, ILMN_2701778, ILMN_2671738, ILMN_2618714, ILMN_2640248, ILMN_2896200, ILMN_3128725, ILMN_2655498, ILMN_2658980, ILMN_2748875, ILMN_2711461, ILMN_2909150, ILMN_2737302, ILMN_2698443, ILMN_2803674, ILMN_2667369, ILMN_2473274, ILMN_3158250	623	284	13588	1.76635	1	0.243097	18.4319
GOTERM_BP_FAT	GO:0051674~localization of cell	23	2.61364	0.0114917	ILMN_2812215, ILMN_2630319, ILMN_2904117, ILMN_1252990, ILMN_2774596, ILMN_2844032, ILMN_2717765, ILMN_2616164, ILMN_2658908, ILMN_2701778, ILMN_2671738, ILMN_2618714, ILMN_2640248, ILMN_2896200, ILMN_3128725, ILMN_2655498, ILMN_2658980, ILMN_2748875, ILMN_2711461, ILMN_2909150, ILMN_2737302, ILMN_2698443, ILMN_2803674, ILMN_2667369, ILMN_2473274, ILMN_3158250	623	284	13588	1.76635	1	0.243097	18.4319
Annotation Cluster 26	Enrichment Score: 2.268885504700979
Category	Term	Count	%	PValue	Genes	List Total	Pop Hits	Pop Total	Fold Enrichment	Bonferroni	Benjamini	FDR
GOTERM_CC_FAT	GO:0044449~contractile fiber part	12	1.36364	0.00280242	ILMN_2950286, ILMN_1250057, ILMN_2618364, ILMN_2853166, ILMN_2700982, ILMN_2675785, ILMN_2706269, ILMN_1241773, ILMN_2840213, ILMN_2678218, ILMN_3031009, ILMN_2696682	606	86	12504	2.87912	0.599432	0.0470102	3.72643
GOTERM_CC_FAT	GO:0031674~I band	9	1.02273	0.00370147	ILMN_2950286, ILMN_2618364, ILMN_2853166, ILMN_2675785, ILMN_2706269, ILMN_1241773, ILMN_2840213, ILMN_3031009, ILMN_2696682	606	53	12504	3.50383	0.70148	0.0586553	4.89439
GOTERM_CC_FAT	GO:0030017~sarcomere	11	1.25	0.00506662	ILMN_2950286, ILMN_1250057, ILMN_2618364, ILMN_2853166, ILMN_2675785, ILMN_2706269, ILMN_1241773, ILMN_2840213, ILMN_2678218, ILMN_3031009, ILMN_2696682	606	80	12504	2.83713	0.809083	0.0758244	6.6428
GOTERM_CC_FAT	GO:0043292~contractile fiber	12	1.36364	0.00605576	ILMN_2950286, ILMN_1250057, ILMN_2618364, ILMN_2853166, ILMN_2700982, ILMN_2675785, ILMN_2706269, ILMN_1241773, ILMN_2840213, ILMN_2678218, ILMN_3031009, ILMN_2696682	606	95	12504	2.60636	0.861955	0.0860762	7.89099
GOTERM_CC_FAT	GO:0030018~Z disc	8	0.909091	0.00620039	ILMN_2618364, ILMN_2853166, ILMN_2675785, ILMN_2706269, ILMN_1241773, ILMN_2840213, ILMN_3031009, ILMN_2696682	606	46	12504	3.58846	0.868351	0.0810137	8.07219
GOTERM_CC_FAT	GO:0030016~myofibril	11	1.25	0.0123445	ILMN_2950286, ILMN_1250057, ILMN_2618364, ILMN_2853166, ILMN_2675785, ILMN_2706269, ILMN_1241773, ILMN_2840213, ILMN_2678218, ILMN_3031009, ILMN_2696682	606	91	12504	2.49418	0.982566	0.144222	15.4722
Annotation Cluster 27	Enrichment Score: 2.251067485376041
Category	Term	Count	%	PValue	Genes	List Total	Pop Hits	Pop Total	Fold Enrichment	Bonferroni	Benjamini	FDR
GOTERM_BP_FAT	GO:0035295~tube development	26	2.95455	0.00047835	ILMN_2886828, ILMN_1238663, ILMN_2589662, ILMN_2904117, ILMN_3114585, ILMN_2674351, ILMN_2768533, ILMN_1223697, ILMN_2748966, ILMN_3115917, ILMN_3123303, ILMN_2507989, ILMN_2658908, ILMN_3105417, ILMN_1225071, ILMN_1242086, ILMN_1254561, ILMN_3047586, ILMN_2659663, ILMN_2640248, ILMN_2630749, ILMN_1255582, ILMN_2908133, ILMN_2908132, ILMN_2691641, ILMN_2711461, ILMN_2737302, ILMN_2909150, ILMN_12…	623	264	13588	2.14801	0.695032	0.0415257	0.839822
GOTERM_BP_FAT	GO:0060541~respiratory system development	13	1.47727	0.0113407	ILMN_1225071, ILMN_1242086, ILMN_2659663, ILMN_1238663, ILMN_2640248, ILMN_2630749, ILMN_2748966, ILMN_3115917, ILMN_1239265, ILMN_2909150, ILMN_1256427, ILMN_2616755, ILMN_3132660, ILMN_2659660, ILMN_2507989, ILMN_2666018, ILMN_2774160	623	124	13588	2.28659	1	0.24235	18.212
GOTERM_BP_FAT	GO:0030324~lung development	12	1.36364	0.0126949	ILMN_1225071, ILMN_1242086, ILMN_2659663, ILMN_1238663, ILMN_2640248, ILMN_2630749, ILMN_2748966, ILMN_3115917, ILMN_2909150, ILMN_1239265, ILMN_1256427, ILMN_2616755, ILMN_2659660, ILMN_2507989, ILMN_2774160, ILMN_2666018	623	111	13588	2.3579	1	0.258556	20.1644
GOTERM_BP_FAT	GO:0030323~respiratory tube development	12	1.36364	0.0143785	ILMN_1225071, ILMN_1242086, ILMN_2659663, ILMN_1238663, ILMN_2640248, ILMN_2630749, ILMN_2748966, ILMN_3115917, ILMN_2909150, ILMN_1239265, ILMN_1256427, ILMN_2616755, ILMN_2659660, ILMN_2507989, ILMN_2774160, ILMN_2666018	623	113	13588	2.31617	1	0.274541	22.5303
Annotation Cluster 28	Enrichment Score: 2.205424248041949
Category	Term	Count	%	PValue	Genes	List Total	Pop Hits	Pop Total	Fold Enrichment	Bonferroni	Benjamini	FDR
INTERPRO	IPR018249:EF-HAND 2	23	2.61364	0.000137365	ILMN_1225602, ILMN_1255363, ILMN_2720663, ILMN_2557496, ILMN_2560804, ILMN_2804487, ILMN_2810645, ILMN_1228631, ILMN_2841710, ILMN_2718662, ILMN_1240281, ILMN_2981550, ILMN_2904339, ILMN_1242390, ILMN_1215085, ILMN_2628757, ILMN_2908735, ILMN_2694360, ILMN_2682046, ILMN_1247508, ILMN_2710905, ILMN_2639809, ILMN_1245948, ILMN_2803674, ILMN_2686513, ILMN_1212938	797	205	17763	2.50053	0.154189	0.0151082	0.222275
INTERPRO	IPR011992:EF-Hand type	24	2.72727	0.000230664	ILMN_1225602, ILMN_1255363, ILMN_1229819, ILMN_2720663, ILMN_2557496, ILMN_2560804, ILMN_2804487, ILMN_2810645, ILMN_1228631, ILMN_2841710, ILMN_2718662, ILMN_1243212, ILMN_1240281, ILMN_2981550, ILMN_2904339, ILMN_1242390, ILMN_2628757, ILMN_2908735, ILMN_2694360, ILMN_2682046, ILMN_1247508, ILMN_3136561, ILMN_2710905, ILMN_2620145, ILMN_2639809, ILMN_1245948, ILMN_2803674, ILMN_1212938	797	227	17763	2.35637	0.245132	0.0213994	0.372982
INTERPRO	IPR018247:EF-HAND 1	22	2.5	0.000537784	ILMN_1225602, ILMN_1255363, ILMN_2557496, ILMN_2804487, ILMN_2810645, ILMN_1228631, ILMN_2841710, ILMN_2718662, ILMN_1243212, ILMN_2981550, ILMN_1242390, ILMN_1215085, ILMN_2628757, ILMN_2908735, ILMN_2694360, ILMN_2682046, ILMN_1247508, ILMN_3136561, ILMN_2710905, ILMN_2620145, ILMN_2639809, ILMN_1245948, ILMN_2803674, ILMN_2887065, ILMN_2686513, ILMN_1212938	797	211	17763	2.3238	0.48094	0.0357742	0.867567
UP_SEQ_FEATURE	domain:EF-hand 1	18	2.04545	0.0027244	ILMN_1225602, ILMN_1242390, ILMN_1255363, ILMN_1215085, ILMN_2694360, ILMN_2908735, ILMN_1247508, ILMN_2720663, ILMN_2710905, ILMN_2804487, ILMN_2620145, ILMN_2639809, ILMN_2841710, ILMN_2718662, ILMN_1240281, ILMN_2803674, ILMN_2981550, ILMN_2904339, ILMN_1212938, ILMN_2686513	797	161	16021	2.24739	0.998597	0.279972	4.67915
UP_SEQ_FEATURE	domain:EF-hand 2	17	1.93182	0.00607083	ILMN_1225602, ILMN_1242390, ILMN_1255363, ILMN_1215085, ILMN_2694360, ILMN_2908735, ILMN_1247508, ILMN_2720663, ILMN_2710905, ILMN_2620145, ILMN_2639809, ILMN_2841710, ILMN_2718662, ILMN_1240281, ILMN_2803674, ILMN_2981550, ILMN_2904339, ILMN_2686513	797	160	16021	2.1358	1	0.431052	10.1442
INTERPRO	IPR002048:Calcium-binding EF-hand	13	1.47727	0.0202447	ILMN_1242390, ILMN_1255363, ILMN_1215085, ILMN_2694360, ILMN_2682046, ILMN_2720663, ILMN_2841710, ILMN_1245948, ILMN_1240281, ILMN_2718662, ILMN_2981550, ILMN_2904339, ILMN_2686513	797	137	17763	2.11486	1	0.472323	28.2007
UP_SEQ_FEATURE	calcium-binding region:2	11	1.25	0.046884	ILMN_1255363, ILMN_1215085, ILMN_1242390, ILMN_2908735, ILMN_2694360, ILMN_1247508, ILMN_2804487, ILMN_2620145, ILMN_2639809, ILMN_2841710, ILMN_2981550, ILMN_1212938, ILMN_2686513	797	110	16021	2.01016	1	0.882495	56.9792
SMART	SM00054:EFh	13	1.47727	0.060132	ILMN_1242390, ILMN_1255363, ILMN_1215085, ILMN_2694360, ILMN_2682046, ILMN_2720663, ILMN_2841710, ILMN_1245948, ILMN_1240281, ILMN_2718662, ILMN_2981550, ILMN_2904339, ILMN_2686513	486	137	9131	1.78281	1	0.560321	55.6486
INTERPRO	IPR018248:EF hand	11	1.25	0.0728091	ILMN_1225602, ILMN_1242390, ILMN_2841710, ILMN_2694360, ILMN_1245948, ILMN_2682046, ILMN_2718662, ILMN_2710905, ILMN_2803674, ILMN_2560804, ILMN_2686513	797	132	17763	1.85728	1	0.79026	70.6102
UP_SEQ_FEATURE	calcium-binding region:1	11	1.25	0.0753613	ILMN_1255363, ILMN_1215085, ILMN_1242390, ILMN_2908735, ILMN_2694360, ILMN_1247508, ILMN_2804487, ILMN_2620145, ILMN_2639809, ILMN_2841710, ILMN_2981550, ILMN_1212938, ILMN_2686513	797	120	16021	1.84265	1	0.942655	74.7494
Annotation Cluster 29	Enrichment Score: 2.1349926144158915
Category	Term	Count	%	PValue	Genes	List Total	Pop Hits	Pop Total	Fold Enrichment	Bonferroni	Benjamini	FDR
INTERPRO	IPR001849:Pleckstrin homology	28	3.18182	4.78382e-05	ILMN_1245037, ILMN_1214118, ILMN_2778181, ILMN_2812215, ILMN_2822905, ILMN_1246655, ILMN_1249680, ILMN_1227758, ILMN_2753988, ILMN_1242767, ILMN_1250612, ILMN_1233146, ILMN_2538422, ILMN_2649392, ILMN_2836875, ILMN_1221920, ILMN_2416628, ILMN_2692942, ILMN_2699663, ILMN_2704141, ILMN_1250057, ILMN_2755666, ILMN_1253668, ILMN_2620145, ILMN_2724371, ILMN_2613157, ILMN_1243107, ILMN_3160659, ILMN_27…	797	261	17763	2.39098	0.0566484	0.00967228	0.0774615
GOTERM_BP_FAT	GO:0035023~regulation of Rho protein signal transduction	13	1.47727	0.000522409	ILMN_2596183, ILMN_2728155, ILMN_1245037, ILMN_2812215, ILMN_1250057, ILMN_2822905, ILMN_1246655, ILMN_1227758, ILMN_1253668, ILMN_1233146, ILMN_2613157, ILMN_1243107, ILMN_2836875, ILMN_1221920, ILMN_1212875, ILMN_2699663	623	86	13588	3.29695	0.726638	0.0409742	0.916838
SMART	SM00233:PH	28	3.18182	0.000664511	ILMN_1245037, ILMN_1214118, ILMN_2778181, ILMN_2812215, ILMN_2822905, ILMN_1246655, ILMN_1249680, ILMN_1227758, ILMN_2753988, ILMN_1242767, ILMN_1250612, ILMN_1233146, ILMN_2538422, ILMN_2649392, ILMN_2836875, ILMN_1221920, ILMN_2416628, ILMN_2692942, ILMN_2699663, ILMN_2704141, ILMN_1250057, ILMN_2755666, ILMN_1253668, ILMN_2620145, ILMN_2724371, ILMN_2613157, ILMN_1243107, ILMN_3160659, ILMN_27…	486	261	9131	2.01558	0.161511	0.0289322	0.867676
UP_SEQ_FEATURE	domain:DH	10	1.13636	0.00163425	ILMN_1233146, ILMN_2728155, ILMN_2613157, ILMN_1245037, ILMN_2812215, ILMN_2822905, ILMN_2836875, ILMN_1250057, ILMN_1221920, ILMN_1246655, ILMN_1212875, ILMN_2699663	797	56	16021	3.58958	0.980523	0.206797	2.83217
INTERPRO	IPR001331:Guanine-nucleotide dissociation stimulator, CDC24, conserved site	9	1.02273	0.00232614	ILMN_1233146, ILMN_2728155, ILMN_2613157, ILMN_1245037, ILMN_2822905, ILMN_2836875, ILMN_1250057, ILMN_1221920, ILMN_1246655, ILMN_1212875, ILMN_2699663	797	53	17763	3.78464	0.941508	0.0998045	3.70207
INTERPRO	IPR000219:Dbl homology (DH) domain	10	1.13636	0.00234427	ILMN_1233146, ILMN_2728155, ILMN_2613157, ILMN_1245037, ILMN_2812215, ILMN_2822905, ILMN_2836875, ILMN_1250057, ILMN_1221920, ILMN_1246655, ILMN_1212875, ILMN_2699663	797	65	17763	3.42882	0.942789	0.0971322	3.73041
GOTERM_MF_FAT	GO:0030695~GTPase regulator activity	30	3.40909	0.00257829	ILMN_2728155, ILMN_1245037, ILMN_2812215, ILMN_2822905, ILMN_1246655, ILMN_1251846, ILMN_1257855, ILMN_1227758, ILMN_2560804, ILMN_2753988, ILMN_1238000, ILMN_2604548, ILMN_2427307, ILMN_1233146, ILMN_1250612, ILMN_2538422, ILMN_2836875, ILMN_1221920, ILMN_2416628, ILMN_2699663, ILMN_2596183, ILMN_2979824, ILMN_1250057, ILMN_2651054, ILMN_1253668, ILMN_2629486, ILMN_1256018, ILMN_2613157, ILMN_12…	613	361	13288	1.80141	0.860151	0.196338	3.86094
GOTERM_MF_FAT	GO:0008047~enzyme activator activity	23	2.61364	0.00260492	ILMN_2596183, ILMN_2728155, ILMN_2979824, ILMN_2727503, ILMN_1251846, ILMN_1227758, ILMN_1257855, ILMN_2560804, ILMN_1253668, ILMN_2604548, ILMN_2427307, ILMN_1250612, ILMN_1243107, ILMN_2538422, ILMN_1216042, ILMN_2836875, ILMN_2599751, ILMN_2593774, ILMN_3159720, ILMN_2646618, ILMN_2728038, ILMN_1212875, ILMN_3162692, ILMN_2863837	613	249	13288	2.00229	0.862967	0.180248	3.90008
INTERPRO	IPR011993:Pleckstrin homology-type	25	2.84091	0.00281835	ILMN_1222194, ILMN_1245037, ILMN_1214118, ILMN_2778181, ILMN_2822905, ILMN_1246655, ILMN_1249680, ILMN_1227758, ILMN_1250612, ILMN_1242767, ILMN_1233146, ILMN_2538422, ILMN_2649392, ILMN_2836875, ILMN_1221920, ILMN_2416628, ILMN_2699663, ILMN_2704141, ILMN_1250057, ILMN_2755666, ILMN_1253668, ILMN_2620145, ILMN_2724371, ILMN_2613157, ILMN_2658980, ILMN_1243107, ILMN_3160659, ILMN_2728038, ILMN_31…	797	289	17763	1.92797	0.967949	0.108349	4.46876
GOTERM_MF_FAT	GO:0060589~nucleoside-triphosphatase regulator activity	30	3.40909	0.00328056	ILMN_2728155, ILMN_1245037, ILMN_2812215, ILMN_2822905, ILMN_1246655, ILMN_1251846, ILMN_1257855, ILMN_1227758, ILMN_2560804, ILMN_2753988, ILMN_1238000, ILMN_2604548, ILMN_2427307, ILMN_1233146, ILMN_1250612, ILMN_2538422, ILMN_2836875, ILMN_1221920, ILMN_2416628, ILMN_2699663, ILMN_2596183, ILMN_2979824, ILMN_1250057, ILMN_2651054, ILMN_1253668, ILMN_2629486, ILMN_1256018, ILMN_2613157, ILMN_12…	613	367	13288	1.77196	0.918234	0.203578	4.88818
GOTERM_BP_FAT	GO:0046578~regulation of Ras protein signal transduction	18	2.04545	0.00394528	ILMN_2596183, ILMN_2728155, ILMN_1245037, ILMN_2812215, ILMN_1250057, ILMN_1254561, ILMN_2822905, ILMN_1246655, ILMN_1227758, ILMN_2560804, ILMN_1253668, ILMN_1250612, ILMN_1233146, ILMN_2613157, ILMN_1243107, ILMN_2538422, ILMN_2836875, ILMN_1221920, ILMN_2416628, ILMN_1212875, ILMN_2699663	623	181	13588	2.16901	0.999945	0.129068	6.7307
GOTERM_MF_FAT	GO:0005089~Rho guanyl-nucleotide exchange factor activity	10	1.13636	0.00511074	ILMN_1233146, ILMN_2728155, ILMN_2613157, ILMN_1245037, ILMN_2812215, ILMN_2822905, ILMN_2836875, ILMN_1250057, ILMN_1221920, ILMN_1246655, ILMN_1212875, ILMN_2699663	613	71	13288	3.0531	0.979846	0.277736	7.51726
UP_SEQ_FEATURE	domain:PH	20	2.27273	0.00574844	ILMN_2778181, ILMN_1245037, ILMN_2812215, ILMN_1250057, ILMN_2704141, ILMN_2822905, ILMN_2755666, ILMN_1246655, ILMN_1249680, ILMN_1227758, ILMN_2753988, ILMN_2620145, ILMN_2724371, ILMN_1242767, ILMN_2613157, ILMN_2649392, ILMN_1221920, ILMN_3160659, ILMN_2416628, ILMN_2728038, ILMN_1212875, ILMN_3162692	797	202	16021	1.99026	0.999999	0.426093	9.63086
SMART	SM00325:RhoGEF	10	1.13636	0.00702828	ILMN_1233146, ILMN_2728155, ILMN_2613157, ILMN_1245037, ILMN_2812215, ILMN_2822905, ILMN_2836875, ILMN_1250057, ILMN_1221920, ILMN_1246655, ILMN_1212875, ILMN_2699663	486	65	9131	2.89047	0.845733	0.124977	8.83198
GOTERM_MF_FAT	GO:0005083~small GTPase regulator activity	20	2.27273	0.00732084	ILMN_2596183, ILMN_2728155, ILMN_1245037, ILMN_2812215, ILMN_1250057, ILMN_2822905, ILMN_1246655, ILMN_1227758, ILMN_2560804, ILMN_2651054, ILMN_1253668, ILMN_1256018, ILMN_2427307, ILMN_1233146, ILMN_1250612, ILMN_2613157, ILMN_1243107, ILMN_2538422, ILMN_2836875, ILMN_1221920, ILMN_2416628, ILMN_1212875, ILMN_2699663	613	223	13288	1.94413	0.996298	0.329632	10.6016
GOTERM_MF_FAT	GO:0005096~GTPase activator activity	18	2.04545	0.00751283	ILMN_2596183, ILMN_2728155, ILMN_2979824, ILMN_1251846, ILMN_1227758, ILMN_1257855, ILMN_2560804, ILMN_1253668, ILMN_2604548, ILMN_2427307, ILMN_1250612, ILMN_1243107, ILMN_2538422, ILMN_2836875, ILMN_2599751, ILMN_3159720, ILMN_2728038, ILMN_1212875, ILMN_3162692	613	192	13288	2.03222	0.996806	0.31825	10.8649
GOTERM_MF_FAT	GO:0005088~Ras guanyl-nucleotide exchange factor activity	10	1.13636	0.013897	ILMN_1233146, ILMN_2728155, ILMN_2613157, ILMN_1245037, ILMN_2812215, ILMN_2822905, ILMN_2836875, ILMN_1250057, ILMN_1221920, ILMN_1246655, ILMN_1212875, ILMN_2699663	613	83	13288	2.61169	0.999977	0.398182	19.2201
GOTERM_BP_FAT	GO:0051056~regulation of small GTPase mediated signal transduction	19	2.15909	0.0176214	ILMN_2596183, ILMN_2728155, ILMN_1245037, ILMN_2812215, ILMN_1250057, ILMN_1254561, ILMN_2822905, ILMN_1246655, ILMN_1227758, ILMN_2560804, ILMN_1253668, ILMN_2427307, ILMN_1233146, ILMN_1250612, ILMN_2613157, ILMN_1243107, ILMN_2538422, ILMN_2836875, ILMN_1221920, ILMN_2416628, ILMN_1212875, ILMN_2699663	623	228	13588	1.81755	1	0.303502	26.9023
SP_PIR_KEYWORDS	guanine-nucleotide releasing factor	10	1.13636	0.0420395	ILMN_2728155, ILMN_1245037, ILMN_1250057, ILMN_2822905, ILMN_1246655, ILMN_1238000, ILMN_2629486, ILMN_1233146, ILMN_2613157, ILMN_2836875, ILMN_2416628, ILMN_1212875, ILMN_2699663	811	102	17854	2.15831	1	0.314146	45.5103
UP_SEQ_FEATURE	domain:Rho-GAP	7	0.795455	0.0626543	ILMN_2596183, ILMN_1243107, ILMN_1251846, ILMN_1227758, ILMN_1257855, ILMN_1253668, ILMN_2728038, ILMN_3162692	797	57	16021	2.46862	1	0.928693	67.908
GOTERM_MF_FAT	GO:0005085~guanyl-nucleotide exchange factor activity	12	1.36364	0.0770213	ILMN_2728155, ILMN_1245037, ILMN_2812215, ILMN_1250057, ILMN_2822905, ILMN_1246655, ILMN_1238000, ILMN_2629486, ILMN_1233146, ILMN_2613157, ILMN_2836875, ILMN_1221920, ILMN_2416628, ILMN_1212875, ILMN_2699663	613	147	13288	1.76955	1	0.758362	70.5485
INTERPRO	IPR000198:RhoGAP	7	0.795455	0.0791355	ILMN_2596183, ILMN_1243107, ILMN_1251846, ILMN_1227758, ILMN_1257855, ILMN_1253668, ILMN_2728038, ILMN_3162692	797	67	17763	2.32853	1	0.802284	73.6953
SP_PIR_KEYWORDS	GTPase activation	11	1.25	0.0904052	ILMN_2596183, ILMN_2728155, ILMN_1243107, ILMN_1251846, ILMN_1227758, ILMN_1257855, ILMN_2560804, ILMN_3159720, ILMN_1253668, ILMN_2728038, ILMN_1212875, ILMN_3162692	811	136	17854	1.78061	1	0.46252	73.8036
SMART	SM00324:RhoGAP	7	0.795455	0.144089	ILMN_2596183, ILMN_1243107, ILMN_1251846, ILMN_1227758, ILMN_1257855, ILMN_1253668, ILMN_2728038, ILMN_3162692	486	67	9131	1.96293	1	0.78283	86.9941
GOTERM_MF_FAT	GO:0005100~Rho GTPase activator activity	3	0.340909	0.200063	ILMN_2596183, ILMN_1243107, ILMN_1227758, ILMN_1253668	613	18	13288	3.61283	1	0.921034	96.6778
Annotation Cluster 30	Enrichment Score: 2.1280342447841507
Category	Term	Count	%	PValue	Genes	List Total	Pop Hits	Pop Total	Fold Enrichment	Bonferroni	Benjamini	FDR
GOTERM_BP_FAT	GO:0035295~tube development	26	2.95455	0.00047835	ILMN_2886828, ILMN_1238663, ILMN_2589662, ILMN_2904117, ILMN_3114585, ILMN_2674351, ILMN_2768533, ILMN_1223697, ILMN_2748966, ILMN_3115917, ILMN_3123303, ILMN_2507989, ILMN_2658908, ILMN_3105417, ILMN_1225071, ILMN_1242086, ILMN_1254561, ILMN_3047586, ILMN_2659663, ILMN_2640248, ILMN_2630749, ILMN_1255582, ILMN_2908133, ILMN_2908132, ILMN_2691641, ILMN_2711461, ILMN_2737302, ILMN_2909150, ILMN_12…	623	264	13588	2.14801	0.695032	0.0415257	0.839822
GOTERM_BP_FAT	GO:0048754~branching morphogenesis of a tube	13	1.47727	0.00106439	ILMN_1242086, ILMN_1254561, ILMN_3047586, ILMN_2640248, ILMN_1238663, ILMN_2589662, ILMN_2904117, ILMN_3114585, ILMN_2768533, ILMN_2674351, ILMN_1223697, ILMN_3123303, ILMN_2711461, ILMN_2737302, ILMN_2667369, ILMN_2507989, ILMN_3158250, ILMN_2658908	623	93	13588	3.04879	0.928868	0.0570465	1.85964
GOTERM_BP_FAT	GO:0001763~morphogenesis of a branching structure	15	1.70455	0.0017253	ILMN_1225071, ILMN_1242086, ILMN_1254561, ILMN_3047586, ILMN_2618714, ILMN_1238663, ILMN_2640248, ILMN_2589662, ILMN_2904117, ILMN_3114585, ILMN_2768533, ILMN_2674351, ILMN_1223697, ILMN_3123303, ILMN_2711461, ILMN_2737302, ILMN_2507989, ILMN_2667369, ILMN_3158250, ILMN_2658908	623	125	13588	2.61727	0.986239	0.0736782	2.99787
GOTERM_BP_FAT	GO:0022612~gland morphogenesis	11	1.25	0.00490008	ILMN_1223697, ILMN_1225071, ILMN_1242086, ILMN_2711461, ILMN_1254561, ILMN_2618714, ILMN_2628629, ILMN_2640248, ILMN_3132660, ILMN_2589662, ILMN_3128725, ILMN_3114585	623	84	13588	2.85615	0.999995	0.148214	8.29413
GOTERM_BP_FAT	GO:0048732~gland development	18	2.04545	0.00908054	ILMN_1225071, ILMN_1242086, ILMN_1254561, ILMN_2618714, ILMN_1238663, ILMN_2640248, ILMN_2589662, ILMN_2904117, ILMN_3128725, ILMN_3114585, ILMN_2584685, ILMN_2748966, ILMN_1223697, ILMN_2711461, ILMN_2628629, ILMN_1216279, ILMN_2769832, ILMN_3132660, ILMN_2507989, ILMN_2667369	623	197	13588	1.99285	1	0.218153	14.8529
GOTERM_BP_FAT	GO:0002009~morphogenesis of an epithelium	16	1.81818	0.0131949	ILMN_1227722, ILMN_1225071, ILMN_1254561, ILMN_2640248, ILMN_2904117, ILMN_2672091, ILMN_2630749, ILMN_3128725, ILMN_3114585, ILMN_2693246, ILMN_2768533, ILMN_1223697, ILMN_2711461, ILMN_2702266, ILMN_1222734, ILMN_2594736, ILMN_2774370, ILMN_3132660	623	173	13588	2.01716	1	0.263066	20.874
GOTERM_BP_FAT	GO:0048729~tissue morphogenesis	20	2.27273	0.0134844	ILMN_1227722, ILMN_1225071, ILMN_2765047, ILMN_1254561, ILMN_1238663, ILMN_2640248, ILMN_2589662, ILMN_2904117, ILMN_2672091, ILMN_2630749, ILMN_3128725, ILMN_2693246, ILMN_2606039, ILMN_3114585, ILMN_2768533, ILMN_1223697, ILMN_2711461, ILMN_2702266, ILMN_1222734, ILMN_2594736, ILMN_2774370, ILMN_3132660, ILMN_2507989	623	238	13588	1.83282	1	0.26592	21.2822
GOTERM_BP_FAT	GO:0035239~tube morphogenesis	15	1.70455	0.0254035	ILMN_1225071, ILMN_1242086, ILMN_1254561, ILMN_3047586, ILMN_1238663, ILMN_2640248, ILMN_2589662, ILMN_2904117, ILMN_3114585, ILMN_2768533, ILMN_2674351, ILMN_1223697, ILMN_3123303, ILMN_2711461, ILMN_2737302, ILMN_2628629, ILMN_2507989, ILMN_2667369, ILMN_3158250, ILMN_2658908	623	171	13588	1.91321	1	0.354312	36.4638
GOTERM_BP_FAT	GO:0060562~epithelial tube morphogenesis	7	0.795455	0.398598	ILMN_2768533, ILMN_1223697, ILMN_1225071, ILMN_2711461, ILMN_1254561, ILMN_2640248, ILMN_2904117, ILMN_3114585	623	111	13588	1.37544	1	0.95737	99.9872
Annotation Cluster 31	Enrichment Score: 2.1118804876272663
Category	Term	Count	%	PValue	Genes	List Total	Pop Hits	Pop Total	Fold Enrichment	Bonferroni	Benjamini	FDR
INTERPRO	IPR008972:Cupredoxin	6	0.681818	0.000254698	ILMN_2662536, ILMN_1217493, ILMN_1221937, ILMN_2698443, ILMN_1244460, ILMN_2743476	797	14	17763	9.55171	0.266932	0.0192202	0.411769
INTERPRO	IPR001799:Ephrin	4	0.454545	0.00423831	ILMN_2662536, ILMN_1217493, ILMN_2698443, ILMN_1244460	797	8	17763	11.1437	0.994358	0.153813	6.64859
INTERPRO	IPR019765:Ephrin, conserved site	4	0.454545	0.00423831	ILMN_2662536, ILMN_1217493, ILMN_2698443, ILMN_1244460	797	8	17763	11.1437	0.994358	0.153813	6.64859
PIR_SUPERFAMILY	PIRSF005772:Ephrin-A	3	0.340909	0.0181495	ILMN_2662536, ILMN_1217493, ILMN_1244460	364	5	8136	13.411	0.999224	0.833108	22.4796
SP_PIR_KEYWORDS	gpi-anchor	8	0.909091	0.332142	ILMN_1248916, ILMN_2662536, ILMN_2707541, ILMN_1217493, ILMN_1248788, ILMN_2476452, ILMN_2771380, ILMN_2910934, ILMN_1244460, ILMN_2629191, ILMN_3000679	811	124	17854	1.42031	1	0.8121	99.6676
Annotation Cluster 32	Enrichment Score: 2.109356572437876
Category	Term	Count	%	PValue	Genes	List Total	Pop Hits	Pop Total	Fold Enrichment	Bonferroni	Benjamini	FDR
GOTERM_BP_FAT	GO:0043067~regulation of programmed cell death	44	5	0.000624169	ILMN_2769918, ILMN_2655360, ILMN_1242308, ILMN_1215446, ILMN_2660555, ILMN_2727503, ILMN_1247592, ILMN_1245039, ILMN_2648224, ILMN_2748966, ILMN_1224029, ILMN_2756023, ILMN_3132660, ILMN_1242390, ILMN_1220441, ILMN_2892413, ILMN_2603837, ILMN_2651076, ILMN_3061028, ILMN_1220996, ILMN_2651077, ILMN_2735184, ILMN_2748875, ILMN_2711461, ILMN_2628629, ILMN_2614966, ILMN_2727153, ILMN_3103896, ILMN_28…	623	560	13588	1.71369	0.787682	0.041018	1.0945
GOTERM_BP_FAT	GO:0010941~regulation of cell death	44	5	0.000690504	ILMN_2769918, ILMN_2655360, ILMN_1242308, ILMN_1215446, ILMN_2660555, ILMN_2727503, ILMN_1247592, ILMN_1245039, ILMN_2648224, ILMN_2748966, ILMN_1224029, ILMN_2756023, ILMN_3132660, ILMN_1242390, ILMN_1220441, ILMN_2892413, ILMN_2603837, ILMN_2651076, ILMN_3061028, ILMN_1220996, ILMN_2651077, ILMN_2735184, ILMN_2748875, ILMN_2711461, ILMN_2628629, ILMN_2614966, ILMN_2727153, ILMN_3103896, ILMN_28…	623	563	13588	1.70456	0.819932	0.0430073	1.21016
GOTERM_BP_FAT	GO:0042981~regulation of apoptosis	42	4.77273	0.00161103	ILMN_2769918, ILMN_2655360, ILMN_3103896, ILMN_2727153, ILMN_2886828, ILMN_1215446, ILMN_1242308, ILMN_2660555, ILMN_2727503, ILMN_1226195, ILMN_1247592, ILMN_2589662, ILMN_1245039, ILMN_2648224, ILMN_2748966, ILMN_1224029, ILMN_2459899, ILMN_2690603, ILMN_2756023, ILMN_2487824, ILMN_2829594, ILMN_3132660, ILMN_3105417, ILMN_2625197, ILMN_1242390, ILMN_1220441, ILMN_2454204, ILMN_2937596, ILMN_28…	623	553	13588	1.6565	0.981717	0.070176	2.80197
GOTERM_BP_FAT	GO:0043068~positive regulation of programmed cell death	22	2.5	0.00554174	ILMN_2625197, ILMN_2655360, ILMN_2886828, ILMN_2727503, ILMN_1247592, ILMN_2589662, ILMN_2603837, ILMN_2687169, ILMN_2651076, ILMN_1220996, ILMN_3061028, ILMN_2651077, ILMN_2735184, ILMN_2937542, ILMN_2748966, ILMN_2459899, ILMN_1224029, ILMN_1216042, ILMN_2711461, ILMN_1222734, ILMN_2756023, ILMN_3132660, ILMN_2614966, ILMN_2667369	623	250	13588	1.91933	0.999999	0.162079	9.33088
GOTERM_BP_FAT	GO:0010942~positive regulation of cell death	22	2.5	0.00606326	ILMN_2625197, ILMN_2655360, ILMN_2886828, ILMN_2727503, ILMN_1247592, ILMN_2589662, ILMN_2603837, ILMN_2687169, ILMN_2651076, ILMN_1220996, ILMN_3061028, ILMN_2651077, ILMN_2735184, ILMN_2937542, ILMN_2748966, ILMN_2459899, ILMN_1224029, ILMN_1216042, ILMN_2711461, ILMN_1222734, ILMN_2756023, ILMN_3132660, ILMN_2614966, ILMN_2667369	623	252	13588	1.9041	1	0.171953	10.1654
GOTERM_BP_FAT	GO:0043065~positive regulation of apoptosis	21	2.38636	0.0103067	ILMN_2625197, ILMN_2655360, ILMN_2886828, ILMN_2727503, ILMN_1247592, ILMN_2589662, ILMN_2687169, ILMN_2651076, ILMN_1220996, ILMN_3061028, ILMN_2651077, ILMN_2735184, ILMN_2937542, ILMN_2748966, ILMN_2459899, ILMN_1224029, ILMN_1216042, ILMN_2711461, ILMN_1222734, ILMN_2756023, ILMN_3132660, ILMN_2614966, ILMN_2667369	623	248	13588	1.84686	1	0.232865	16.691
GOTERM_BP_FAT	GO:0006917~induction of apoptosis	11	1.25	0.235533	ILMN_2625197, ILMN_2655360, ILMN_2748966, ILMN_1224029, ILMN_1216042, ILMN_2756023, ILMN_1247592, ILMN_2614966, ILMN_2651076, ILMN_1220996, ILMN_3061028, ILMN_2651077	623	167	13588	1.43663	1	0.867347	99.1209
GOTERM_BP_FAT	GO:0012502~induction of programmed cell death	11	1.25	0.235533	ILMN_2625197, ILMN_2655360, ILMN_2748966, ILMN_1224029, ILMN_1216042, ILMN_2756023, ILMN_1247592, ILMN_2614966, ILMN_2651076, ILMN_1220996, ILMN_3061028, ILMN_2651077	623	167	13588	1.43663	1	0.867347	99.1209
Annotation Cluster 33	Enrichment Score: 2.096492661125021
Category	Term	Count	%	PValue	Genes	List Total	Pop Hits	Pop Total	Fold Enrichment	Bonferroni	Benjamini	FDR
GOTERM_MF_FAT	GO:0005509~calcium ion binding	83	9.43182	5.06384e-11	ILMN_2663841, ILMN_1219643, ILMN_2690911, ILMN_2756023, ILMN_2718662, ILMN_1240281, ILMN_1221564, ILMN_2701778, ILMN_1220441, ILMN_2628757, ILMN_2608746, ILMN_2682046, ILMN_1247508, ILMN_1216880, ILMN_1244618, ILMN_2829262, ILMN_1229547, ILMN_1245948, ILMN_1217071, ILMN_1224247, ILMN_1225602, ILMN_2659151, ILMN_1255363, ILMN_1229819, ILMN_2896843, ILMN_2560804, ILMN_2866901, ILMN_1228631, ILMN_12…	613	840	13288	2.14189	3.85865e-08	3.85865e-08	7.72332e-08
GOTERM_MF_FAT	GO:0043167~ion binding	210	23.8636	0.00692843	ILMN_2729197, ILMN_2663841, ILMN_1248998, ILMN_1219643, ILMN_1243986, ILMN_2739398, ILMN_2983516, ILMN_2756023, ILMN_2718662, ILMN_2595593, ILMN_1221564, ILMN_1249215, ILMN_2776700, ILMN_2701778, ILMN_2628757, ILMN_2608746, ILMN_1247508, ILMN_3082206, ILMN_2659663, ILMN_2784019, ILMN_1219823, ILMN_2735184, ILMN_1256894, ILMN_2829262, ILMN_1229547, ILMN_1245948, ILMN_1234413, ILMN_2699307, ILMN_26…	613	3934	13288	1.15714	0.994998	0.334706	10.0611
GOTERM_MF_FAT	GO:0043169~cation binding	207	23.5227	0.00817907	ILMN_2729197, ILMN_2663841, ILMN_1248998, ILMN_1219643, ILMN_1243986, ILMN_2739398, ILMN_2983516, ILMN_2756023, ILMN_2718662, ILMN_1221564, ILMN_1249215, ILMN_2776700, ILMN_2701778, ILMN_2628757, ILMN_2608746, ILMN_1247508, ILMN_3082206, ILMN_2659663, ILMN_2784019, ILMN_1219823, ILMN_2735184, ILMN_1256894, ILMN_2829262, ILMN_1229547, ILMN_1245948, ILMN_1234413, ILMN_2699307, ILMN_2659660, ILMN_12…	613	3885	13288	1.15499	0.998085	0.323708	11.7732
GOTERM_MF_FAT	GO:0046872~metal ion binding	204	23.1818	0.011502	ILMN_2729197, ILMN_2663841, ILMN_1248998, ILMN_1219643, ILMN_1243986, ILMN_2739398, ILMN_2983516, ILMN_2756023, ILMN_2718662, ILMN_1221564, ILMN_1249215, ILMN_2776700, ILMN_2701778, ILMN_2628757, ILMN_2608746, ILMN_1247508, ILMN_3082206, ILMN_2659663, ILMN_2784019, ILMN_1219823, ILMN_2735184, ILMN_1256894, ILMN_2829262, ILMN_1229547, ILMN_1245948, ILMN_1234413, ILMN_2699307, ILMN_2659660, ILMN_12…	613	3850	13288	1.1486	0.999852	0.387214	16.1754
SP_PIR_KEYWORDS	metal-binding	118	13.4091	0.696102	ILMN_3009463, ILMN_2729197, ILMN_3006911, ILMN_2667909, ILMN_1248998, ILMN_1215135, ILMN_3009469, ILMN_1243986, ILMN_2739398, ILMN_1226688, ILMN_2818895, ILMN_2586804, ILMN_3150634, ILMN_2614759, ILMN_1249215, ILMN_2709700, ILMN_2659663, ILMN_3082206, ILMN_2784019, ILMN_1230587, ILMN_1219823, ILMN_2584685, ILMN_2693246, ILMN_2735184, ILMN_2662926, ILMN_2602581, ILMN_1258906, ILMN_1229547, ILMN_12…	811	2682	17854	0.968585	1	0.964978	100
GOTERM_MF_FAT	GO:0046914~transition metal ion binding	114	12.9545	0.785241	ILMN_3009463, ILMN_2683204, ILMN_2729197, ILMN_3006911, ILMN_1215135, ILMN_3009469, ILMN_1243986, ILMN_2739398, ILMN_2983516, ILMN_2675811, ILMN_2586804, ILMN_3150634, ILMN_1249215, ILMN_2709700, ILMN_2776700, ILMN_2659663, ILMN_3082206, ILMN_2784019, ILMN_1230587, ILMN_1254543, ILMN_1219823, ILMN_2584685, ILMN_2693246, ILMN_2735184, ILMN_2662926, ILMN_1258906, ILMN_1234413, ILMN_1217071, ILMN_26…	613	2608	13288	0.947538	1	0.999819	100
SP_PIR_KEYWORDS	zinc	73	8.29545	0.952714	ILMN_1231217, ILMN_2769918, ILMN_1225797, ILMN_3009463, ILMN_2430813, ILMN_2424138, ILMN_2729197, ILMN_1215135, ILMN_3009469, ILMN_1243986, ILMN_2630319, ILMN_2739398, ILMN_2629191, ILMN_1260558, ILMN_2710121, ILMN_2863362, ILMN_2723095, ILMN_3123303, ILMN_2586804, ILMN_2591187, ILMN_3132660, ILMN_2614759, ILMN_1249215, ILMN_2709700, ILMN_2659663, ILMN_1249746, ILMN_1213145, ILMN_1230587, ILMN_12…	811	1886	17854	0.85211	1	0.998998	100
GOTERM_MF_FAT	GO:0008270~zinc ion binding	80	9.09091	0.983622	ILMN_1231217, ILMN_1225797, ILMN_3009463, ILMN_2683204, ILMN_2430813, ILMN_2424138, ILMN_2729197, ILMN_1215135, ILMN_3009469, ILMN_1243986, ILMN_2630319, ILMN_2739398, ILMN_2629191, ILMN_1260558, ILMN_2710121, ILMN_2863362, ILMN_2723095, ILMN_3123303, ILMN_2586804, ILMN_1235968, ILMN_2591187, ILMN_3132660, ILMN_1249215, ILMN_2709700, ILMN_2659663, ILMN_1249746, ILMN_1213145, ILMN_1230587, ILMN_25…	613	2105	13288	0.823829	1	1	100
Annotation Cluster 34	Enrichment Score: 2.078847532758512
Category	Term	Count	%	PValue	Genes	List Total	Pop Hits	Pop Total	Fold Enrichment	Bonferroni	Benjamini	FDR
GOTERM_MF_FAT	GO:0030247~polysaccharide binding	17	1.93182	0.000259304	ILMN_2659151, ILMN_1225071, ILMN_2765047, ILMN_1231851, ILMN_1223552, ILMN_1244310, ILMN_2710253, ILMN_2662802, ILMN_2760619, ILMN_2589662, ILMN_3114585, ILMN_1223697, ILMN_1216042, ILMN_2976129, ILMN_1255833, ILMN_2909150, ILMN_2646618, ILMN_2663258, ILMN_1254458	613	128	13288	2.87898	0.179314	0.0387522	0.394757
GOTERM_MF_FAT	GO:0001871~pattern binding	17	1.93182	0.000259304	ILMN_2659151, ILMN_1225071, ILMN_2765047, ILMN_1231851, ILMN_1223552, ILMN_1244310, ILMN_2710253, ILMN_2662802, ILMN_2760619, ILMN_2589662, ILMN_3114585, ILMN_1223697, ILMN_1216042, ILMN_2976129, ILMN_1255833, ILMN_2909150, ILMN_2646618, ILMN_2663258, ILMN_1254458	613	128	13288	2.87898	0.179314	0.0387522	0.394757
UP_SEQ_FEATURE	region of interest:Heparin-binding	6	0.681818	0.00149034	ILMN_2659151, ILMN_1225071, ILMN_1216042, ILMN_1255833, ILMN_2909150, ILMN_2710253	797	18	16021	6.70054	0.97244	0.201055	2.58583
GOTERM_MF_FAT	GO:0030246~carbohydrate binding	25	2.84091	0.0116714	ILMN_2659151, ILMN_2765047, ILMN_1223552, ILMN_2676543, ILMN_2896843, ILMN_1244310, ILMN_2687156, ILMN_2662802, ILMN_2589662, ILMN_3114585, ILMN_1223697, ILMN_1252214, ILMN_2646618, ILMN_1225071, ILMN_1238243, ILMN_1231851, ILMN_2878781, ILMN_2760619, ILMN_2710253, ILMN_1216042, ILMN_2976129, ILMN_1255833, ILMN_2909150, ILMN_1214822, ILMN_2750011, ILMN_1254458, ILMN_2663258, ILMN_2716458	613	317	13288	1.70954	0.99987	0.375521	16.3942
SP_PIR_KEYWORDS	heparin-binding	7	0.795455	0.0321195	ILMN_2659151, ILMN_1225071, ILMN_1216042, ILMN_1255833, ILMN_2909150, ILMN_2710253, ILMN_2646618	811	53	17854	2.90761	0.999999	0.283445	36.9675
GOTERM_MF_FAT	GO:0008201~heparin binding	9	1.02273	0.0369508	ILMN_2659151, ILMN_1225071, ILMN_2765047, ILMN_1216042, ILMN_1255833, ILMN_2909150, ILMN_2710253, ILMN_2646618, ILMN_2589662	613	83	13288	2.35052	1	0.654439	43.687
GOTERM_MF_FAT	GO:0005539~glycosaminoglycan binding	11	1.25	0.0373524	ILMN_2659151, ILMN_1223697, ILMN_1225071, ILMN_2765047, ILMN_1216042, ILMN_1255833, ILMN_2909150, ILMN_2710253, ILMN_2646618, ILMN_2589662, ILMN_1254458, ILMN_3114585	613	114	13288	2.09164	1	0.645125	44.0441
GOTERM_BP_FAT	GO:0040014~regulation of multicellular organism growth	5	0.568182	0.451319	ILMN_1225071, ILMN_1216042, ILMN_1254561, ILMN_1255833, ILMN_2584685	623	75	13588	1.45404	1	0.970459	99.9975
Annotation Cluster 35	Enrichment Score: 1.9459779596872082
Category	Term	Count	%	PValue	Genes	List Total	Pop Hits	Pop Total	Fold Enrichment	Bonferroni	Benjamini	FDR
GOTERM_BP_FAT	GO:0051146~striated muscle cell differentiation	12	1.36364	0.00240752	ILMN_1256950, ILMN_1259180, ILMN_2886828, ILMN_1220826, ILMN_1229819, ILMN_2618364, ILMN_2727643, ILMN_2675785, ILMN_1244134, ILMN_1255833, ILMN_2734142, ILMN_2615312, ILMN_1217117, ILMN_2696682	623	89	13588	2.94075	0.997478	0.0919852	4.15975
GOTERM_BP_FAT	GO:0055002~striated muscle cell development	9	1.02273	0.00297714	ILMN_1256950, ILMN_1259180, ILMN_1229819, ILMN_2618364, ILMN_1255833, ILMN_2734142, ILMN_2675785, ILMN_1244134, ILMN_2696682	623	54	13588	3.6351	0.999389	0.104571	5.11979
GOTERM_BP_FAT	GO:0055001~muscle cell development	9	1.02273	0.00637379	ILMN_1256950, ILMN_1259180, ILMN_1229819, ILMN_2618364, ILMN_1255833, ILMN_2734142, ILMN_2675785, ILMN_1244134, ILMN_2696682	623	61	13588	3.21796	1	0.175964	10.6588
GOTERM_BP_FAT	GO:0048747~muscle fiber development	7	0.795455	0.00709805	ILMN_1259180, ILMN_1229819, ILMN_2618364, ILMN_1255833, ILMN_2734142, ILMN_2675785, ILMN_1244134	623	38	13588	4.01774	1	0.185828	11.7997
GOTERM_BP_FAT	GO:0042692~muscle cell differentiation	13	1.47727	0.00727275	ILMN_1256950, ILMN_1259180, ILMN_2886828, ILMN_1220826, ILMN_1229819, ILMN_2618364, ILMN_2727643, ILMN_2675785, ILMN_2756943, ILMN_1244134, ILMN_1255833, ILMN_2734142, ILMN_2615312, ILMN_1217117, ILMN_2696682	623	117	13588	2.4234	1	0.187988	12.0729
GOTERM_BP_FAT	GO:0050808~synapse organization	7	0.795455	0.0235946	ILMN_1229819, ILMN_1216872, ILMN_2675232, ILMN_2789692, ILMN_1255833, ILMN_2734142, ILMN_1244134	623	49	13588	3.1158	1	0.345126	34.3529
GOTERM_BP_FAT	GO:0048741~skeletal muscle fiber development	5	0.568182	0.056704	ILMN_1259180, ILMN_1229819, ILMN_1255833, ILMN_2734142, ILMN_1244134	623	32	13588	3.40791	1	0.531665	64.2618
GOTERM_BP_FAT	GO:0007528~neuromuscular junction development	4	0.454545	0.0857324	ILMN_1229819, ILMN_1255833, ILMN_2734142, ILMN_1244134	623	23	13588	3.79315	1	0.636222	79.4005
Annotation Cluster 36	Enrichment Score: 1.9004478562493157
Category	Term	Count	%	PValue	Genes	List Total	Pop Hits	Pop Total	Fold Enrichment	Bonferroni	Benjamini	FDR
GOTERM_BP_FAT	GO:0048762~mesenchymal cell differentiation	9	1.02273	0.00157645	ILMN_2655498, ILMN_2674351, ILMN_1225071, ILMN_2711461, ILMN_2698443, ILMN_2640248, ILMN_2717765, ILMN_2630749, ILMN_2648455	623	49	13588	4.00603	0.980076	0.0699486	2.74261
GOTERM_BP_FAT	GO:0060485~mesenchyme development	9	1.02273	0.00180296	ILMN_2655498, ILMN_2674351, ILMN_1225071, ILMN_2711461, ILMN_2698443, ILMN_2640248, ILMN_2717765, ILMN_2630749, ILMN_2648455	623	50	13588	3.92591	0.988655	0.0743176	3.13081
GOTERM_BP_FAT	GO:0014031~mesenchymal cell development	8	0.909091	0.00519772	ILMN_2655498, ILMN_2674351, ILMN_2711461, ILMN_2698443, ILMN_2640248, ILMN_2717765, ILMN_2630749, ILMN_2648455	623	47	13588	3.71244	0.999998	0.154628	8.77642
GOTERM_BP_FAT	GO:0014032~neural crest cell development	6	0.681818	0.0162179	ILMN_2655498, ILMN_2674351, ILMN_2698443, ILMN_2640248, ILMN_2717765, ILMN_2630749	623	33	13588	3.96556	1	0.293096	25.0394
GOTERM_BP_FAT	GO:0014033~neural crest cell differentiation	6	0.681818	0.0162179	ILMN_2655498, ILMN_2674351, ILMN_2698443, ILMN_2640248, ILMN_2717765, ILMN_2630749	623	33	13588	3.96556	1	0.293096	25.0394
GOTERM_BP_FAT	GO:0001755~neural crest cell migration	4	0.454545	0.0857324	ILMN_2655498, ILMN_2698443, ILMN_2640248, ILMN_2717765	623	23	13588	3.79315	1	0.636222	79.4005
GOTERM_BP_FAT	GO:0001667~ameboidal cell migration	5	0.568182	0.149366	ILMN_2655498, ILMN_2698443, ILMN_2737302, ILMN_2640248, ILMN_2717765, ILMN_3158250, ILMN_2658908	623	45	13588	2.4234	1	0.772734	94.2243
Annotation Cluster 37	Enrichment Score: 1.8971896442199552
Category	Term	Count	%	PValue	Genes	List Total	Pop Hits	Pop Total	Fold Enrichment	Bonferroni	Benjamini	FDR
INTERPRO	IPR002035:von Willebrand factor, type A	12	1.36364	0.00187804	ILMN_2901944, ILMN_2701778, ILMN_1216661, ILMN_2589422, ILMN_1214412, ILMN_1258759, ILMN_1215854, ILMN_2612895, ILMN_2691951, ILMN_1224404, ILMN_2844032, ILMN_2634689, ILMN_1259632, ILMN_3072337, ILMN_3151149	797	88	17763	3.03918	0.898883	0.087584	2.99907
SMART	SM00327:VWA	12	1.36364	0.00666316	ILMN_2901944, ILMN_2701778, ILMN_1216661, ILMN_2589422, ILMN_1214412, ILMN_1258759, ILMN_1215854, ILMN_2612895, ILMN_2691951, ILMN_1224404, ILMN_2844032, ILMN_2634689, ILMN_1259632, ILMN_3072337, ILMN_3151149	486	88	9131	2.56201	0.829947	0.137256	8.39152
UP_SEQ_FEATURE	domain:VWFA 1	5	0.568182	0.00681599	ILMN_1224404, ILMN_2901944, ILMN_1216661, ILMN_2589422, ILMN_1258759, ILMN_1215854	797	16	16021	6.28176	1	0.456631	11.3202
UP_SEQ_FEATURE	domain:VWFA 2	5	0.568182	0.00856804	ILMN_1224404, ILMN_2901944, ILMN_1216661, ILMN_2589422, ILMN_1258759, ILMN_1215854	797	17	16021	5.91224	1	0.487478	14.0284
UP_SEQ_FEATURE	domain:VWFA 3	3	0.340909	0.0438341	ILMN_1224404, ILMN_1216661, ILMN_2589422, ILMN_1258759	797	7	16021	8.61498	1	0.869519	54.4959
UP_SEQ_FEATURE	domain:VWFA	6	0.681818	0.129198	ILMN_2691951, ILMN_2701778, ILMN_1214412, ILMN_2844032, ILMN_2634689, ILMN_2612895, ILMN_3072337, ILMN_3151149	797	54	16021	2.23351	1	0.982794	91.1968
Annotation Cluster 38	Enrichment Score: 1.884405468401217
Category	Term	Count	%	PValue	Genes	List Total	Pop Hits	Pop Total	Fold Enrichment	Bonferroni	Benjamini	FDR
INTERPRO	IPR013320:Concanavalin A-like lectin/glucanase, subgroup	11	1.25	0.00223517	ILMN_2659151, ILMN_2654651, ILMN_2685329, ILMN_2676543, ILMN_2662802, ILMN_2640248, ILMN_2606039, ILMN_2691951, ILMN_1216872, ILMN_2893199, ILMN_1259632, ILMN_2840956, ILMN_2840958	797	77	17763	3.1839	0.934632	0.0995966	3.55974
INTERPRO	IPR001791:Laminin G	7	0.795455	0.0145835	ILMN_2735184, ILMN_2937542, ILMN_1216872, ILMN_2685329, ILMN_2640248, ILMN_2893199, ILMN_1222111, ILMN_2606039	797	45	17763	3.46692	1	0.38369	21.1771
INTERPRO	IPR012680:Laminin G, subdomain 2	6	0.681818	0.029125	ILMN_1216872, ILMN_2685329, ILMN_2640248, ILMN_2893199, ILMN_1222111, ILMN_2606039	797	39	17763	3.42882	1	0.559074	38.0462
SMART	SM00282:LamG	7	0.795455	0.030545	ILMN_2735184, ILMN_2937542, ILMN_1216872, ILMN_2685329, ILMN_2640248, ILMN_2893199, ILMN_1222111, ILMN_2606039	486	45	9131	2.92259	0.999731	0.401775	33.4148
Annotation Cluster 39	Enrichment Score: 1.8818743305183623
Category	Term	Count	%	PValue	Genes	List Total	Pop Hits	Pop Total	Fold Enrichment	Bonferroni	Benjamini	FDR
GOTERM_BP_FAT	GO:0006952~defense response	39	4.43182	0.000186567	ILMN_2711615, ILMN_2659151, ILMN_2440602, ILMN_2692797, ILMN_2715840, ILMN_2674884, ILMN_2612895, ILMN_1226688, ILMN_1253919, ILMN_2691606, ILMN_2983516, ILMN_2675811, ILMN_3114585, ILMN_2668165, ILMN_1223697, ILMN_2596961, ILMN_1221937, ILMN_3161722, ILMN_2671923, ILMN_2642349, ILMN_2768154, ILMN_2646618, ILMN_2878071, ILMN_1234997, ILMN_2743003, ILMN_2659644, ILMN_2619620, ILMN_2673369, ILMN_29…	623	448	13588	1.89869	0.370672	0.0218111	0.328343
GOTERM_BP_FAT	GO:0002684~positive regulation of immune system process	22	2.5	0.000502347	ILMN_2659151, ILMN_2840514, ILMN_2660555, ILMN_2692797, ILMN_2715840, ILMN_2674884, ILMN_2612895, ILMN_2865016, ILMN_2983516, ILMN_2675811, ILMN_1239528, ILMN_1244424, ILMN_1234997, ILMN_2619620, ILMN_1242086, ILMN_2619528, ILMN_2795078, ILMN_2584685, ILMN_1220996, ILMN_2748875, ILMN_2711461, ILMN_2776431, ILMN_2698443, ILMN_2610822, ILMN_2637757, ILMN_2663258	623	206	13588	2.32929	0.712674	0.040719	0.881775
UP_SEQ_FEATURE	domain:Collagen-like	8	0.909091	0.000823044	ILMN_2636764, ILMN_2619620, ILMN_2981363, ILMN_2776431, ILMN_2738122, ILMN_2715840, ILMN_2772281, ILMN_1259632, ILMN_2668462	797	32	16021	5.02541	0.862304	0.141455	1.43593
GOTERM_BP_FAT	GO:0048584~positive regulation of response to stimulus	20	2.27273	0.000891542	ILMN_2659151, ILMN_2840514, ILMN_2660555, ILMN_2692797, ILMN_2715840, ILMN_2674884, ILMN_2612895, ILMN_2983516, ILMN_2675811, ILMN_3162564, ILMN_1244424, ILMN_1243290, ILMN_2658908, ILMN_1234997, ILMN_2619620, ILMN_2671738, ILMN_2619528, ILMN_2795078, ILMN_2469333, ILMN_1220996, ILMN_2748875, ILMN_2776431, ILMN_2737302, ILMN_2610822, ILMN_2663258, ILMN_3158250	623	186	13588	2.34523	0.890715	0.0501808	1.55989
GOTERM_BP_FAT	GO:0002526~acute inflammatory response	12	1.36364	0.00111085	ILMN_2619620, ILMN_2776431, ILMN_1221937, ILMN_2715840, ILMN_2642349, ILMN_2768154, ILMN_2646618, ILMN_2612895, ILMN_2667369, ILMN_1226688, ILMN_2485323, ILMN_1234997	623	81	13588	3.2312	0.936623	0.0570054	1.94006
GOTERM_BP_FAT	GO:0045087~innate immune response	14	1.59091	0.00118348	ILMN_2711615, ILMN_2619620, ILMN_2440602, ILMN_2958484, ILMN_2692797, ILMN_2715840, ILMN_2612895, ILMN_2674884, ILMN_1220996, ILMN_2675811, ILMN_2983516, ILMN_2596961, ILMN_2711461, ILMN_2776431, ILMN_2614966, ILMN_2663258, ILMN_1234997	623	107	13588	2.85372	0.947088	0.0593949	2.06566
INTERPRO	IPR001073:Complement C1q protein	7	0.795455	0.00155766	ILMN_2636764, ILMN_2619620, ILMN_2981363, ILMN_2776431, ILMN_2738122, ILMN_2715840, ILMN_2772281, ILMN_2668462	797	29	17763	5.3797	0.850472	0.0865158	2.4935
GOTERM_BP_FAT	GO:0002253~activation of immune response	12	1.36364	0.00182444	ILMN_2840514, ILMN_2619620, ILMN_2660555, ILMN_2715840, ILMN_2612895, ILMN_2795078, ILMN_2619528, ILMN_1220996, ILMN_2748875, ILMN_2776431, ILMN_2610822, ILMN_2663258, ILMN_1234997	623	86	13588	3.04334	0.989245	0.0739438	3.16754
GOTERM_BP_FAT	GO:0006955~immune response	37	4.20455	0.00183373	ILMN_2776603, ILMN_2711615, ILMN_2840514, ILMN_2440602, ILMN_2692797, ILMN_2715840, ILMN_1244310, ILMN_1221819, ILMN_1226683, ILMN_2662802, ILMN_2674884, ILMN_2612895, ILMN_1253919, ILMN_1230878, ILMN_2917497, ILMN_2983516, ILMN_2675811, ILMN_2542237, ILMN_1232123, ILMN_2596961, ILMN_2671923, ILMN_2658908, ILMN_2870696, ILMN_1234997, ILMN_2743003, ILMN_2619620, ILMN_2709700, ILMN_2673369, ILMN_12…	623	471	13588	1.71336	0.989491	0.0731142	3.18342
UP_SEQ_FEATURE	domain:C1q	7	0.795455	0.00217213	ILMN_2636764, ILMN_2619620, ILMN_2981363, ILMN_2776431, ILMN_2738122, ILMN_2715840, ILMN_2772281, ILMN_2668462	797	28	16021	5.02541	0.994679	0.252408	3.74764
SMART	SM00110:C1Q	7	0.795455	0.00363369	ILMN_2636764, ILMN_2619620, ILMN_2981363, ILMN_2776431, ILMN_2738122, ILMN_2715840, ILMN_2772281, ILMN_2668462	486	29	9131	4.53505	0.618896	0.101642	4.66035
PIR_SUPERFAMILY	PIRSF002477:complement subcomponent C1q chain A	4	0.454545	0.00417114	ILMN_2636764, ILMN_2619620, ILMN_2776431, ILMN_2715840	364	8	8136	11.1758	0.804916	0.804916	5.64519
GOTERM_BP_FAT	GO:0051605~protein maturation by peptide bond cleavage	9	1.02273	0.00931966	ILMN_2616682, ILMN_2619620, ILMN_2776431, ILMN_2756023, ILMN_2715840, ILMN_2641751, ILMN_2612895, ILMN_1234997, ILMN_2699923	623	65	13588	3.01993	1	0.219041	15.2143
INTERPRO	IPR008983:Tumour necrosis factor-like	7	0.795455	0.00935663	ILMN_2636764, ILMN_2619620, ILMN_2981363, ILMN_2776431, ILMN_2738122, ILMN_2715840, ILMN_2772281, ILMN_2668462	797	41	17763	3.80515	0.999989	0.279214	14.1248
KEGG_PATHWAY	mmu05020:Prion diseases	6	0.681818	0.0167887	ILMN_2619620, ILMN_2662926, ILMN_2774596, ILMN_2776431, ILMN_2715840, ILMN_2829594, ILMN_1245039	251	35	5738	3.91895	0.931102	0.257132	18.454
SP_PIR_KEYWORDS	innate immunity	9	1.02273	0.0200813	ILMN_2619620, ILMN_2440602, ILMN_2596961, ILMN_2958484, ILMN_2776431, ILMN_2715840, ILMN_2612895, ILMN_2663258, ILMN_1234997	811	75	17854	2.64178	0.999864	0.242926	24.9319
SP_PIR_KEYWORDS	immune response	16	1.81818	0.0206008	ILMN_2619620, ILMN_2440602, ILMN_2709700, ILMN_2958484, ILMN_2715840, ILMN_1226683, ILMN_2612895, ILMN_2596961, ILMN_2776431, ILMN_1229547, ILMN_2671923, ILMN_2610822, ILMN_2870696, ILMN_2663258, ILMN_1234997, ILMN_2743003	811	184	17854	1.91433	0.999893	0.241881	25.4925
GOTERM_BP_FAT	GO:0016485~protein processing	10	1.13636	0.0217839	ILMN_2616682, ILMN_2619620, ILMN_2776431, ILMN_2756023, ILMN_2715840, ILMN_1247592, ILMN_2641751, ILMN_2612895, ILMN_1234997, ILMN_2699923	623	90	13588	2.4234	1	0.330986	32.1736
GOTERM_BP_FAT	GO:0050778~positive regulation of immune response	13	1.47727	0.0221283	ILMN_2619620, ILMN_2840514, ILMN_2660555, ILMN_2692797, ILMN_2715840, ILMN_2674884, ILMN_2612895, ILMN_2795078, ILMN_2619528, ILMN_2675811, ILMN_2983516, ILMN_1220996, ILMN_2748875, ILMN_2776431, ILMN_2610822, ILMN_2663258, ILMN_1234997	623	136	13588	2.08484	1	0.333287	32.5932
GOTERM_BP_FAT	GO:0002449~lymphocyte mediated immunity	9	1.02273	0.0225476	ILMN_2619620, ILMN_2748875, ILMN_2776431, ILMN_2692797, ILMN_2715840, ILMN_2614966, ILMN_2612895, ILMN_2674884, ILMN_1234997, ILMN_1220996, ILMN_2983516, ILMN_2675811	623	76	13588	2.58283	1	0.334503	33.101
SP_PIR_KEYWORDS	complement pathway	5	0.568182	0.0283829	ILMN_2619620, ILMN_2776431, ILMN_2715840, ILMN_2612895, ILMN_1234997	811	26	17854	4.23361	0.999997	0.27683	33.4388
GOTERM_BP_FAT	GO:0051604~protein maturation	10	1.13636	0.0315155	ILMN_2616682, ILMN_2619620, ILMN_2776431, ILMN_2756023, ILMN_2715840, ILMN_1247592, ILMN_2641751, ILMN_2612895, ILMN_1234997, ILMN_2699923	623	96	13588	2.27194	1	0.389617	43.1328
GOTERM_BP_FAT	GO:0002250~adaptive immune response	9	1.02273	0.0381001	ILMN_2840514, ILMN_2619620, ILMN_2692797, ILMN_2715840, ILMN_2674884, ILMN_2612895, ILMN_2619528, ILMN_2675811, ILMN_2983516, ILMN_2748875, ILMN_2776431, ILMN_2614966, ILMN_1234997	623	84	13588	2.33685	1	0.4291	49.5759
GOTERM_BP_FAT	GO:0002460~adaptive immune response based on somatic recombination of immune receptors built from immunoglobulin superfamily domains	9	1.02273	0.0381001	ILMN_2840514, ILMN_2619620, ILMN_2692797, ILMN_2715840, ILMN_2674884, ILMN_2612895, ILMN_2619528, ILMN_2675811, ILMN_2983516, ILMN_2748875, ILMN_2776431, ILMN_2614966, ILMN_1234997	623	84	13588	2.33685	1	0.4291	49.5759
GOTERM_BP_FAT	GO:0006958~complement activation, classical pathway	5	0.568182	0.0463834	ILMN_2619620, ILMN_2776431, ILMN_2715840, ILMN_2612895, ILMN_1234997	623	30	13588	3.6351	1	0.482394	56.7056
GOTERM_BP_FAT	GO:0002443~leukocyte mediated immunity	9	1.02273	0.0507951	ILMN_2619620, ILMN_2748875, ILMN_2776431, ILMN_2692797, ILMN_2715840, ILMN_2614966, ILMN_2612895, ILMN_2674884, ILMN_1234997, ILMN_1220996, ILMN_2983516, ILMN_2675811	623	89	13588	2.20557	1	0.499384	60.1035
GOTERM_BP_FAT	GO:0002252~immune effector process	11	1.25	0.0633742	ILMN_2619620, ILMN_2692797, ILMN_2715840, ILMN_2662802, ILMN_2674884, ILMN_2612895, ILMN_2675811, ILMN_2983516, ILMN_1220996, ILMN_2748875, ILMN_1232123, ILMN_2776431, ILMN_2614966, ILMN_1234997	623	126	13588	1.9041	1	0.55988	68.4638
GOTERM_BP_FAT	GO:0002455~humoral immune response mediated by circulating immunoglobulin	5	0.568182	0.0742878	ILMN_2619620, ILMN_2776431, ILMN_2715840, ILMN_2612895, ILMN_1234997	623	35	13588	3.1158	1	0.600163	74.35
GOTERM_BP_FAT	GO:0006956~complement activation	5	0.568182	0.0806939	ILMN_2619620, ILMN_2776431, ILMN_2715840, ILMN_2612895, ILMN_1234997	623	36	13588	3.02925	1	0.623117	77.3051
GOTERM_BP_FAT	GO:0002541~activation of plasma proteins involved in acute inflammatory response	5	0.568182	0.0806939	ILMN_2619620, ILMN_2776431, ILMN_2715840, ILMN_2612895, ILMN_1234997	623	36	13588	3.02925	1	0.623117	77.3051
GOTERM_BP_FAT	GO:0006959~humoral immune response	6	0.681818	0.0999377	ILMN_1232123, ILMN_2619620, ILMN_2776431, ILMN_2715840, ILMN_2612895, ILMN_1234997	623	54	13588	2.4234	1	0.682157	84.3691
KEGG_PATHWAY	mmu04610:Complement and coagulation cascades	7	0.795455	0.107294	ILMN_2619620, ILMN_2776431, ILMN_1221937, ILMN_2715840, ILMN_2591187, ILMN_2612895, ILMN_1234997	251	75	5738	2.13365	1	0.630742	74.5264
GOTERM_BP_FAT	GO:0016064~immunoglobulin mediated immune response	6	0.681818	0.160889	ILMN_2619620, ILMN_2748875, ILMN_2776431, ILMN_2715840, ILMN_2612895, ILMN_1234997	623	63	13588	2.0772	1	0.791139	95.4584
GOTERM_BP_FAT	GO:0019724~B cell mediated immunity	6	0.681818	0.176116	ILMN_2619620, ILMN_2748875, ILMN_2776431, ILMN_2715840, ILMN_2612895, ILMN_1234997	623	65	13588	2.01329	1	0.808395	96.7114
KEGG_PATHWAY	mmu05322:Systemic lupus erythematosus	6	0.681818	0.468385	ILMN_2619620, ILMN_1242390, ILMN_2776431, ILMN_2715840, ILMN_2631161, ILMN_2612895	251	103	5738	1.33168	1	0.875044	99.9506
Annotation Cluster 40	Enrichment Score: 1.8503151200575698
Category	Term	Count	%	PValue	Genes	List Total	Pop Hits	Pop Total	Fold Enrichment	Bonferroni	Benjamini	FDR
GOTERM_BP_FAT	GO:0048048~embryonic eye morphogenesis	6	0.681818	0.000280411	ILMN_2655360, ILMN_2886828, ILMN_1222734, ILMN_2616755, ILMN_3132660, ILMN_2589662	623	14	13588	9.3474	0.501463	0.0285867	0.493117
GOTERM_BP_FAT	GO:0031076~embryonic camera-type eye development	5	0.568182	0.00396235	ILMN_1222734, ILMN_2616755, ILMN_1238663, ILMN_2589662, ILMN_2507989, ILMN_2630749	623	15	13588	7.2702	0.999947	0.12791	6.75887
GOTERM_BP_FAT	GO:0048592~eye morphogenesis	9	1.02273	0.0180892	ILMN_2655360, ILMN_3082864, ILMN_2886828, ILMN_1222734, ILMN_2616755, ILMN_3132660, ILMN_2589662, ILMN_1238000, ILMN_2629486, ILMN_3138904, ILMN_1250766	623	73	13588	2.68898	1	0.304042	27.5134
GOTERM_BP_FAT	GO:0048596~embryonic camera-type eye morphogenesis	3	0.340909	0.0737847	ILMN_1222734, ILMN_2616755, ILMN_2589662	623	10	13588	6.54318	1	0.599332	74.1031
GOTERM_BP_FAT	GO:0048593~camera-type eye morphogenesis	4	0.454545	0.377826	ILMN_3082864, ILMN_1222734, ILMN_2616755, ILMN_2589662, ILMN_1250766	623	48	13588	1.81755	1	0.949679	99.9767
Annotation Cluster 41	Enrichment Score: 1.7945456924675465
Category	Term	Count	%	PValue	Genes	List Total	Pop Hits	Pop Total	Fold Enrichment	Bonferroni	Benjamini	FDR
GOTERM_BP_FAT	GO:0031589~cell-substrate adhesion	9	1.02273	0.0041943	ILMN_1248916, ILMN_2636424, ILMN_3123303, ILMN_2618221, ILMN_3047586, ILMN_2909150, ILMN_2634689, ILMN_2630319, ILMN_2646618, ILMN_2896200	623	57	13588	3.44378	0.999971	0.131489	7.14087
GOTERM_BP_FAT	GO:0007160~cell-matrix adhesion	8	0.909091	0.00733799	ILMN_1248916, ILMN_2636424, ILMN_3123303, ILMN_3047586, ILMN_2909150, ILMN_2634689, ILMN_2630319, ILMN_2646618, ILMN_2896200	623	50	13588	3.4897	1	0.187572	12.1747
GOTERM_BP_FAT	GO:0007229~integrin-mediated signaling pathway	7	0.795455	0.134315	ILMN_2636424, ILMN_3123303, ILMN_2701778, ILMN_3047586, ILMN_2909150, ILMN_2853166, ILMN_2844032, ILMN_2634689, ILMN_2616164	623	76	13588	2.00887	1	0.750316	92.1319
Annotation Cluster 42	Enrichment Score: 1.765644473186118
Category	Term	Count	%	PValue	Genes	List Total	Pop Hits	Pop Total	Fold Enrichment	Bonferroni	Benjamini	FDR
GOTERM_BP_FAT	GO:0046942~carboxylic acid transport	14	1.59091	0.000564204	ILMN_2909275, ILMN_2961216, ILMN_2453051, ILMN_2692797, ILMN_2674884, ILMN_2672091, ILMN_2675811, ILMN_2983516, ILMN_1252970, ILMN_2948143, ILMN_2750089, ILMN_2475689, ILMN_2780392, ILMN_2690122, ILMN_2598877, ILMN_2642349, ILMN_2667384, ILMN_3161026	623	99	13588	3.08433	0.753588	0.0415587	0.989845
GOTERM_BP_FAT	GO:0015849~organic acid transport	14	1.59091	0.000621997	ILMN_2909275, ILMN_2961216, ILMN_2453051, ILMN_2692797, ILMN_2674884, ILMN_2672091, ILMN_2675811, ILMN_2983516, ILMN_1252970, ILMN_2948143, ILMN_2750089, ILMN_2475689, ILMN_2780392, ILMN_2690122, ILMN_2598877, ILMN_2642349, ILMN_2667384, ILMN_3161026	623	100	13588	3.05348	0.786534	0.0419895	1.09071
GOTERM_BP_FAT	GO:0006865~amino acid transport	11	1.25	0.00139212	ILMN_2909275, ILMN_2453051, ILMN_2692797, ILMN_2674884, ILMN_2672091, ILMN_2675811, ILMN_2983516, ILMN_1252970, ILMN_2948143, ILMN_2750089, ILMN_2780392, ILMN_2598877, ILMN_2642349, ILMN_2667384, ILMN_3161026	623	71	13588	3.37911	0.968496	0.0655498	2.42563
GOTERM_BP_FAT	GO:0015837~amine transport	12	1.36364	0.00313297	ILMN_2909275, ILMN_1254938, ILMN_2453051, ILMN_2692797, ILMN_2674884, ILMN_2672091, ILMN_2675811, ILMN_2983516, ILMN_1252970, ILMN_2948143, ILMN_2750089, ILMN_2780392, ILMN_1241827, ILMN_2598877, ILMN_2642349, ILMN_2667384, ILMN_3161026	623	92	13588	2.84486	0.999585	0.108217	5.38083
SP_PIR_KEYWORDS	amino-acid transport	7	0.795455	0.00331591	ILMN_2948143, ILMN_2750089, ILMN_2453051, ILMN_2780392, ILMN_2598877, ILMN_2642349, ILMN_2667384, ILMN_3161026	811	33	17854	4.66981	0.767322	0.061428	4.58689
GOTERM_MF_FAT	GO:0005275~amine transmembrane transporter activity	8	0.909091	0.0252115	ILMN_1252970, ILMN_2948143, ILMN_2750089, ILMN_1254938, ILMN_2780392, ILMN_1241827, ILMN_2598877, ILMN_2642349, ILMN_2667384, ILMN_1212645	613	63	13288	2.75263	1	0.570862	32.2572
GOTERM_MF_FAT	GO:0015171~amino acid transmembrane transporter activity	7	0.795455	0.0264936	ILMN_1252970, ILMN_2948143, ILMN_2750089, ILMN_2780392, ILMN_2598877, ILMN_2642349, ILMN_2667384, ILMN_1212645	613	50	13288	3.03478	1	0.573659	33.6036
GOTERM_BP_FAT	GO:0015807~L-amino acid transport	4	0.454545	0.0535814	ILMN_2780392, ILMN_2692797, ILMN_2598877, ILMN_2642349, ILMN_2674884, ILMN_2672091, ILMN_2983516, ILMN_2675811	623	19	13588	4.5917	1	0.514802	62.1182
INTERPRO	IPR004841:Amino acid permease-associated region	4	0.454545	0.0993563	ILMN_2948143, ILMN_2998026, ILMN_2780392, ILMN_2598877, ILMN_2642349	797	25	17763	3.56597	1	0.829958	81.6415
GOTERM_MF_FAT	GO:0015179~L-amino acid transmembrane transporter activity	4	0.454545	0.147214	ILMN_2750089, ILMN_2780392, ILMN_2598877, ILMN_2642349, ILMN_1212645	613	29	13288	2.98993	1	0.885467	91.1858
PIR_SUPERFAMILY	PIRSF006060:AA_transporter	3	0.340909	0.158128	ILMN_2948143, ILMN_2780392, ILMN_2598877, ILMN_2642349	364	16	8136	4.19093	1	0.999778	90.8634
INTERPRO	IPR002293:Amino acid/polyamine transporter I	3	0.340909	0.159298	ILMN_2948143, ILMN_2780392, ILMN_2598877, ILMN_2642349	797	16	17763	4.17887	1	0.919385	93.9837
GOTERM_MF_FAT	GO:0015175~neutral amino acid transmembrane transporter activity	3	0.340909	0.16636	ILMN_1252970, ILMN_2750089, ILMN_2667384	613	16	13288	4.06444	1	0.900819	93.7659
Annotation Cluster 43	Enrichment Score: 1.7337214227981685
Category	Term	Count	%	PValue	Genes	List Total	Pop Hits	Pop Total	Fold Enrichment	Bonferroni	Benjamini	FDR
GOTERM_BP_FAT	GO:0009266~response to temperature stimulus	9	1.02273	0.00205441	ILMN_1223416, ILMN_2761205, ILMN_1215135, ILMN_2690122, ILMN_2829594, ILMN_2830611, ILMN_2706269, ILMN_2699096, ILMN_1227579, ILMN_1245039, ILMN_2840213	623	51	13588	3.84893	0.993929	0.0802715	3.56002
GOTERM_BP_FAT	GO:0009408~response to heat	6	0.681818	0.014284	ILMN_1223416, ILMN_2761205, ILMN_2829594, ILMN_2830611, ILMN_2706269, ILMN_2699096, ILMN_1245039, ILMN_2840213	623	32	13588	4.08949	1	0.275083	22.3992
INTERPRO	IPR001436:Alpha crystallin/Heat shock protein	3	0.340909	0.0469197	ILMN_2761205, ILMN_2706269, ILMN_2840213	797	8	17763	8.35775	1	0.675849	54.0872
INTERPRO	IPR002068:Heat shock protein Hsp20	3	0.340909	0.0843768	ILMN_2761205, ILMN_2706269, ILMN_2840213	797	11	17763	6.07836	1	0.798871	76.0184
Annotation Cluster 44	Enrichment Score: 1.7244016204304842
Category	Term	Count	%	PValue	Genes	List Total	Pop Hits	Pop Total	Fold Enrichment	Bonferroni	Benjamini	FDR
GOTERM_BP_FAT	GO:0007431~salivary gland development	7	0.795455	0.00248143	ILMN_1225071, ILMN_2618714, ILMN_2628629, ILMN_2769832, ILMN_2640248, ILMN_2589662, ILMN_3128725	623	31	13588	4.92497	0.997902	0.0932441	4.28483
GOTERM_BP_FAT	GO:0022612~gland morphogenesis	11	1.25	0.00490008	ILMN_1223697, ILMN_1225071, ILMN_1242086, ILMN_2711461, ILMN_1254561, ILMN_2618714, ILMN_2628629, ILMN_2640248, ILMN_3132660, ILMN_2589662, ILMN_3128725, ILMN_3114585	623	84	13588	2.85615	0.999995	0.148214	8.29413
GOTERM_BP_FAT	GO:0007435~salivary gland morphogenesis	6	0.681818	0.00690669	ILMN_1225071, ILMN_2618714, ILMN_2628629, ILMN_2640248, ILMN_2589662, ILMN_3128725	623	27	13588	4.8468	1	0.185177	11.4996
GOTERM_BP_FAT	GO:0035272~exocrine system development	7	0.795455	0.0103009	ILMN_1225071, ILMN_2618714, ILMN_2628629, ILMN_2769832, ILMN_2640248, ILMN_2589662, ILMN_3128725	623	41	13588	3.72376	1	0.234865	16.6825
GOTERM_BP_FAT	GO:0060688~regulation of morphogenesis of a branching structure	5	0.568182	0.0255857	ILMN_2768533, ILMN_1225071, ILMN_2711461, ILMN_2628629, ILMN_2589662	623	25	13588	4.36212	1	0.354429	36.6729
GOTERM_BP_FAT	GO:0060445~branching involved in salivary gland morphogenesis	4	0.454545	0.0466574	ILMN_1225071, ILMN_2618714, ILMN_2640248, ILMN_2589662	623	18	13588	4.8468	1	0.480665	56.9244
KEGG_PATHWAY	mmu05218:Melanoma	3	0.340909	0.822658	ILMN_2618714, ILMN_2628629, ILMN_3128725	251	71	5738	0.965939	1	0.983075	100
Annotation Cluster 45	Enrichment Score: 1.68056861697788
Category	Term	Count	%	PValue	Genes	List Total	Pop Hits	Pop Total	Fold Enrichment	Bonferroni	Benjamini	FDR
INTERPRO	IPR003961:Fibronectin, type III	20	2.27273	0.00097563	ILMN_2625197, ILMN_2879600, ILMN_2777884, ILMN_2901944, ILMN_2668696, ILMN_2651715, ILMN_2703712, ILMN_2727643, ILMN_2606736, ILMN_1229957, ILMN_2756578, ILMN_2896200, ILMN_1239528, ILMN_1224404, ILMN_2747811, ILMN_2670344, ILMN_1248616, ILMN_2634689, ILMN_1259632, ILMN_1217117, ILMN_2677921, ILMN_2646618, ILMN_2926842	797	191	17763	2.33375	0.69574	0.0607043	1.56869
SMART	SM00060:FN3	20	2.27273	0.00613421	ILMN_2625197, ILMN_2879600, ILMN_2777884, ILMN_2901944, ILMN_2668696, ILMN_2651715, ILMN_2703712, ILMN_2727643, ILMN_2606736, ILMN_1229957, ILMN_2756578, ILMN_2896200, ILMN_1239528, ILMN_1224404, ILMN_2747811, ILMN_2670344, ILMN_1248616, ILMN_2634689, ILMN_1259632, ILMN_1217117, ILMN_2677921, ILMN_2646618, ILMN_2926842	486	191	9131	1.96734	0.804182	0.13777	7.74992
UP_SEQ_FEATURE	domain:Fibronectin type-III 9	5	0.568182	0.00681599	ILMN_2625197, ILMN_1224404, ILMN_2901944, ILMN_2646618, ILMN_2896200	797	16	16021	6.28176	1	0.456631	11.3202
UP_SEQ_FEATURE	domain:Fibronectin type-III 10	4	0.454545	0.0149397	ILMN_2625197, ILMN_1224404, ILMN_2646618, ILMN_2896200	797	11	16021	7.30968	1	0.644988	23.2339
UP_SEQ_FEATURE	domain:Fibronectin type-III 2	13	1.47727	0.0161788	ILMN_2625197, ILMN_2879600, ILMN_2777884, ILMN_2901944, ILMN_2651715, ILMN_2703712, ILMN_2727643, ILMN_2606736, ILMN_1229957, ILMN_2896200, ILMN_1224404, ILMN_2747811, ILMN_1248616, ILMN_2634689, ILMN_1217117, ILMN_2646618	797	120	16021	2.17768	1	0.66413	24.9126
UP_SEQ_FEATURE	domain:Fibronectin type-III 1	13	1.47727	0.0171783	ILMN_2625197, ILMN_2879600, ILMN_2777884, ILMN_2901944, ILMN_2651715, ILMN_2703712, ILMN_2727643, ILMN_2606736, ILMN_1229957, ILMN_2896200, ILMN_1224404, ILMN_2747811, ILMN_1248616, ILMN_2634689, ILMN_1217117, ILMN_2646618	797	121	16021	2.15968	1	0.676222	26.2414
UP_SEQ_FEATURE	domain:Fibronectin type-III 4	8	0.909091	0.0203063	ILMN_2625197, ILMN_2879600, ILMN_1224404, ILMN_2901944, ILMN_2606736, ILMN_2634689, ILMN_1259632, ILMN_2646618, ILMN_2896200	797	56	16021	2.87166	1	0.709171	30.258
INTERPRO	IPR008957:Fibronectin, type III-like fold	16	1.81818	0.0212703	ILMN_2625197, ILMN_2879600, ILMN_2777884, ILMN_2901944, ILMN_2668696, ILMN_2651715, ILMN_2703712, ILMN_2727643, ILMN_2606736, ILMN_1229957, ILMN_2896200, ILMN_1239528, ILMN_1224404, ILMN_2747811, ILMN_1248616, ILMN_2634689, ILMN_1259632, ILMN_1217117, ILMN_2646618	797	187	17763	1.90694	1	0.472299	29.4084
UP_SEQ_FEATURE	domain:Fibronectin type-III 7	5	0.568182	0.025193	ILMN_2625197, ILMN_1224404, ILMN_2901944, ILMN_2646618, ILMN_2896200	797	23	16021	4.36992	1	0.752516	36.1226
UP_SEQ_FEATURE	domain:Fibronectin type-III 3	9	1.02273	0.0300435	ILMN_2625197, ILMN_2879600, ILMN_1224404, ILMN_2901944, ILMN_2727643, ILMN_2606736, ILMN_2634689, ILMN_1259632, ILMN_1217117, ILMN_2646618, ILMN_2896200	797	74	16021	2.44479	1	0.783527	41.4816
UP_SEQ_FEATURE	domain:Fibronectin type-III 5	6	0.681818	0.0386311	ILMN_2625197, ILMN_1224404, ILMN_2901944, ILMN_1259632, ILMN_2646618, ILMN_2896200	797	38	16021	3.17394	1	0.844352	49.9447
UP_SEQ_FEATURE	domain:Fibronectin type-III 6	5	0.568182	0.0427483	ILMN_2625197, ILMN_1224404, ILMN_2901944, ILMN_2646618, ILMN_2896200	797	27	16021	3.72252	1	0.86776	53.5796
UP_SEQ_FEATURE	domain:Fibronectin type-III 11	3	0.340909	0.0851477	ILMN_1224404, ILMN_2646618, ILMN_2896200	797	10	16021	6.03049	1	0.953175	79.0541
UP_SEQ_FEATURE	domain:Fibronectin type-III 12	3	0.340909	0.0851477	ILMN_1224404, ILMN_2646618, ILMN_2896200	797	10	16021	6.03049	1	0.953175	79.0541
UP_SEQ_FEATURE	domain:Fibronectin type-III 8	4	0.454545	0.0933241	ILMN_2625197, ILMN_1224404, ILMN_2901944, ILMN_2896200	797	22	16021	3.65484	1	0.963945	82.11
Annotation Cluster 46	Enrichment Score: 1.6573751192692072
Category	Term	Count	%	PValue	Genes	List Total	Pop Hits	Pop Total	Fold Enrichment	Bonferroni	Benjamini	FDR
UP_SEQ_FEATURE	region of interest:Triple-helical region 4 (COL4)	3	0.340909	0.0138342	ILMN_2735184, ILMN_2937542, ILMN_2945030, ILMN_1222111	797	4	16021	15.0762	1	0.627169	21.7066
UP_SEQ_FEATURE	region of interest:Triple-helical region 2 (COL2)	3	0.340909	0.0223016	ILMN_2735184, ILMN_2937542, ILMN_2945030, ILMN_1222111	797	5	16021	12.061	1	0.734101	32.7115
UP_SEQ_FEATURE	region of interest:Triple-helical region 1 (COL1)	3	0.340909	0.0223016	ILMN_2735184, ILMN_2937542, ILMN_2945030, ILMN_1222111	797	5	16021	12.061	1	0.734101	32.7115
UP_SEQ_FEATURE	region of interest:Nonhelical region 3 (NC3)	3	0.340909	0.0223016	ILMN_2735184, ILMN_2937542, ILMN_2945030, ILMN_1222111	797	5	16021	12.061	1	0.734101	32.7115
UP_SEQ_FEATURE	region of interest:Nonhelical region 2 (NC2)	3	0.340909	0.0223016	ILMN_2735184, ILMN_2937542, ILMN_2945030, ILMN_1222111	797	5	16021	12.061	1	0.734101	32.7115
UP_SEQ_FEATURE	region of interest:Nonhelical region 4 (NC4)	3	0.340909	0.0223016	ILMN_2735184, ILMN_2937542, ILMN_2945030, ILMN_1222111	797	5	16021	12.061	1	0.734101	32.7115
UP_SEQ_FEATURE	region of interest:Nonhelical region 1 (NC1)	3	0.340909	0.0223016	ILMN_2735184, ILMN_2937542, ILMN_2945030, ILMN_1222111	797	5	16021	12.061	1	0.734101	32.7115
UP_SEQ_FEATURE	region of interest:Triple-helical region 3 (COL3)	3	0.340909	0.0323611	ILMN_2735184, ILMN_2937542, ILMN_2945030, ILMN_1222111	797	6	16021	10.0508	1	0.794906	43.8897
Annotation Cluster 47	Enrichment Score: 1.6373001325014331
Category	Term	Count	%	PValue	Genes	List Total	Pop Hits	Pop Total	Fold Enrichment	Bonferroni	Benjamini	FDR
GOTERM_MF_FAT	GO:0005044~scavenger receptor activity	8	0.909091	0.00180396	ILMN_2616682, ILMN_1258526, ILMN_2831436, ILMN_1231851, ILMN_2976129, ILMN_2676127, ILMN_1244310, ILMN_2760619, ILMN_2627774, ILMN_2770968, ILMN_1219764	613	39	13288	4.44656	0.747378	0.204918	2.71629
INTERPRO	IPR001212:Somatomedin B	3	0.340909	0.0710885	ILMN_1231851, ILMN_2976129, ILMN_1244310, ILMN_2760619	797	10	17763	6.6862	1	0.78772	69.7142
SMART	SM00201:SO	3	0.340909	0.0955154	ILMN_1231851, ILMN_2976129, ILMN_1244310, ILMN_2760619	486	10	9131	5.63642	1	0.701577	73.1824
Annotation Cluster 48	Enrichment Score: 1.5747010577260097
Category	Term	Count	%	PValue	Genes	List Total	Pop Hits	Pop Total	Fold Enrichment	Bonferroni	Benjamini	FDR
GOTERM_BP_FAT	GO:0034329~cell junction assembly	5	0.568182	0.0139765	ILMN_3123303, ILMN_2774596, ILMN_2725414, ILMN_3047586, ILMN_2630319, ILMN_2646618	623	21	13588	5.193	1	0.272095	21.9714
GOTERM_BP_FAT	GO:0007044~cell-substrate junction assembly	4	0.454545	0.0238169	ILMN_3123303, ILMN_2774596, ILMN_3047586, ILMN_2630319, ILMN_2646618	623	14	13588	6.2316	1	0.343827	34.6158
GOTERM_BP_FAT	GO:0034330~cell junction organization	5	0.568182	0.056704	ILMN_3123303, ILMN_2774596, ILMN_2725414, ILMN_3047586, ILMN_2630319, ILMN_2646618	623	32	13588	3.40791	1	0.531665	64.2618
Annotation Cluster 49	Enrichment Score: 1.566368456719804
Category	Term	Count	%	PValue	Genes	List Total	Pop Hits	Pop Total	Fold Enrichment	Bonferroni	Benjamini	FDR
GOTERM_BP_FAT	GO:0048736~appendage development	13	1.47727	0.0082943	ILMN_2776700, ILMN_1225071, ILMN_2886828, ILMN_1241696, ILMN_2709087, ILMN_3052026, ILMN_1244134, ILMN_2630749, ILMN_2610012, ILMN_1227686, ILMN_2908133, ILMN_2668165, ILMN_2908132, ILMN_2691641, ILMN_2487824, ILMN_1217576, ILMN_3132660, ILMN_2614463, ILMN_2708404	623	119	13588	2.38267	1	0.205222	13.6541
GOTERM_BP_FAT	GO:0060173~limb development	13	1.47727	0.0082943	ILMN_2776700, ILMN_1225071, ILMN_2886828, ILMN_1241696, ILMN_2709087, ILMN_3052026, ILMN_1244134, ILMN_2630749, ILMN_2610012, ILMN_1227686, ILMN_2908133, ILMN_2668165, ILMN_2908132, ILMN_2691641, ILMN_2487824, ILMN_1217576, ILMN_3132660, ILMN_2614463, ILMN_2708404	623	119	13588	2.38267	1	0.205222	13.6541
GOTERM_BP_FAT	GO:0035107~appendage morphogenesis	12	1.36364	0.0162252	ILMN_2776700, ILMN_2886828, ILMN_1225071, ILMN_1241696, ILMN_3052026, ILMN_1244134, ILMN_2630749, ILMN_2610012, ILMN_2668165, ILMN_2908133, ILMN_1227686, ILMN_2908132, ILMN_2691641, ILMN_2487824, ILMN_1217576, ILMN_3132660, ILMN_2614463, ILMN_2708404	623	115	13588	2.27589	1	0.291127	25.0493
GOTERM_BP_FAT	GO:0035108~limb morphogenesis	12	1.36364	0.0162252	ILMN_2776700, ILMN_2886828, ILMN_1225071, ILMN_1241696, ILMN_3052026, ILMN_1244134, ILMN_2630749, ILMN_2610012, ILMN_2668165, ILMN_2908133, ILMN_1227686, ILMN_2908132, ILMN_2691641, ILMN_2487824, ILMN_1217576, ILMN_3132660, ILMN_2614463, ILMN_2708404	623	115	13588	2.27589	1	0.291127	25.0493
GOTERM_BP_FAT	GO:0035116~embryonic hindlimb morphogenesis	5	0.568182	0.0164778	ILMN_2668165, ILMN_2886828, ILMN_2487824, ILMN_1217576, ILMN_3132660, ILMN_3052026	623	22	13588	4.95695	1	0.292871	25.3878
GOTERM_BP_FAT	GO:0035113~embryonic appendage morphogenesis	10	1.13636	0.0333902	ILMN_2886828, ILMN_1241696, ILMN_3052026, ILMN_1244134, ILMN_2630749, ILMN_2908133, ILMN_1227686, ILMN_2668165, ILMN_2908132, ILMN_2691641, ILMN_2487824, ILMN_3132660, ILMN_1217576, ILMN_2614463	623	97	13588	2.24851	1	0.400012	45.0421
GOTERM_BP_FAT	GO:0030326~embryonic limb morphogenesis	10	1.13636	0.0333902	ILMN_2886828, ILMN_1241696, ILMN_3052026, ILMN_1244134, ILMN_2630749, ILMN_2908133, ILMN_1227686, ILMN_2668165, ILMN_2908132, ILMN_2691641, ILMN_2487824, ILMN_3132660, ILMN_1217576, ILMN_2614463	623	97	13588	2.24851	1	0.400012	45.0421
GOTERM_BP_FAT	GO:0035137~hindlimb morphogenesis	5	0.568182	0.0681509	ILMN_2668165, ILMN_2886828, ILMN_2487824, ILMN_1217576, ILMN_3132660, ILMN_3052026	623	34	13588	3.20744	1	0.57632	71.1817
GOTERM_BP_FAT	GO:0035115~embryonic forelimb morphogenesis	4	0.454545	0.0770598	ILMN_2668165, ILMN_2487824, ILMN_1217576, ILMN_3052026, ILMN_2630749	623	22	13588	3.96556	1	0.608918	75.6706
GOTERM_BP_FAT	GO:0035136~forelimb morphogenesis	4	0.454545	0.124148	ILMN_2668165, ILMN_2487824, ILMN_1217576, ILMN_3052026, ILMN_2630749	623	27	13588	3.2312	1	0.736058	90.3339
Annotation Cluster 50	Enrichment Score: 1.527866344678971
Category	Term	Count	%	PValue	Genes	List Total	Pop Hits	Pop Total	Fold Enrichment	Bonferroni	Benjamini	FDR
GOTERM_BP_FAT	GO:0016049~cell growth	7	0.795455	0.00621219	ILMN_2738468, ILMN_1248028, ILMN_2748966, ILMN_1258906, ILMN_2711461, ILMN_2618714, ILMN_3150634, ILMN_1255833, ILMN_2984744, ILMN_2896200	623	37	13588	4.12633	1	0.173824	10.4023
GOTERM_BP_FAT	GO:0040007~growth	16	1.81818	0.0318351	ILMN_1225071, ILMN_1254561, ILMN_2618714, ILMN_2739562, ILMN_2659663, ILMN_3141048, ILMN_2589662, ILMN_1244134, ILMN_2896200, ILMN_2738468, ILMN_1248028, ILMN_2748966, ILMN_1258906, ILMN_2711461, ILMN_1228105, ILMN_3150634, ILMN_1255833, ILMN_2659660, ILMN_2614759, ILMN_2984744	623	193	13588	1.80813	1	0.390842	43.4626
GOTERM_BP_FAT	GO:0008361~regulation of cell size	10	1.13636	0.0592368	ILMN_2618714, ILMN_2937596, ILMN_3059798, ILMN_2896200, ILMN_2738468, ILMN_1248028, ILMN_2748966, ILMN_1258906, ILMN_2711461, ILMN_2729162, ILMN_3150634, ILMN_1255833, ILMN_2984744	623	108	13588	2.0195	1	0.545873	65.9161
GOTERM_BP_FAT	GO:0032535~regulation of cellular component size	13	1.47727	0.0660377	ILMN_2618714, ILMN_2697304, ILMN_2937596, ILMN_3059798, ILMN_2896200, ILMN_3031009, ILMN_2738468, ILMN_1248028, ILMN_2511391, ILMN_2748966, ILMN_1258906, ILMN_2729162, ILMN_2711461, ILMN_3150634, ILMN_1255833, ILMN_2984744	623	161	13588	1.7611	1	0.569851	70.0078
Annotation Cluster 51	Enrichment Score: 1.4808919204009492
Category	Term	Count	%	PValue	Genes	List Total	Pop Hits	Pop Total	Fold Enrichment	Bonferroni	Benjamini	FDR
UP_SEQ_FEATURE	domain:C2 4	4	0.454545	0.00113316	ILMN_2651556, ILMN_1223416, ILMN_2420956, ILMN_2578237	797	5	16021	16.0813	0.934793	0.166409	1.97191
UP_SEQ_FEATURE	domain:C2 3	4	0.454545	0.0112763	ILMN_2651556, ILMN_1223416, ILMN_2420956, ILMN_2578237	797	10	16021	8.04065	1	0.562861	18.0616
INTERPRO	IPR012561:FerB	3	0.340909	0.0113291	ILMN_2651556, ILMN_1223416, ILMN_2420956	797	4	17763	16.7155	0.999999	0.320096	16.8529
INTERPRO	IPR012968:FerI	3	0.340909	0.0113291	ILMN_2651556, ILMN_1223416, ILMN_2420956	797	4	17763	16.7155	0.999999	0.320096	16.8529
UP_SEQ_FEATURE	domain:C2 5	3	0.340909	0.0138342	ILMN_1223416, ILMN_2420956, ILMN_2578237	797	4	16021	15.0762	1	0.627169	21.7066
UP_SEQ_FEATURE	domain:C2 2	7	0.795455	0.0626543	ILMN_2651556, ILMN_1223416, ILMN_2420956, ILMN_2651054, ILMN_3072337, ILMN_1256018, ILMN_3151149, ILMN_2578237	797	57	16021	2.46862	1	0.928693	67.908
UP_SEQ_FEATURE	domain:C2 1	7	0.795455	0.0626543	ILMN_2651556, ILMN_1223416, ILMN_2420956, ILMN_2651054, ILMN_3072337, ILMN_1256018, ILMN_3151149, ILMN_2578237	797	57	16021	2.46862	1	0.928693	67.908
INTERPRO	IPR018029:C2 membrane targeting protein	8	0.909091	0.197703	ILMN_2651556, ILMN_1223416, ILMN_2420956, ILMN_2651054, ILMN_3072337, ILMN_2620145, ILMN_1256018, ILMN_3151149, ILMN_2578237	797	106	17763	1.68206	1	0.94078	97.1791
INTERPRO	IPR000008:C2 calcium-dependent membrane targeting	9	1.02273	0.22812	ILMN_2651556, ILMN_1223416, ILMN_2420956, ILMN_2651054, ILMN_2695143, ILMN_3072337, ILMN_2620145, ILMN_1256018, ILMN_3151149, ILMN_2578237	797	130	17763	1.54297	1	0.954698	98.4916
SMART	SM00239:C2	9	1.02273	0.386547	ILMN_2651556, ILMN_1223416, ILMN_2420956, ILMN_2651054, ILMN_2695143, ILMN_3072337, ILMN_2620145, ILMN_1256018, ILMN_3151149, ILMN_2578237	486	130	9131	1.30071	1	0.95078	99.8349
Annotation Cluster 52	Enrichment Score: 1.4778815599980242
Category	Term	Count	%	PValue	Genes	List Total	Pop Hits	Pop Total	Fold Enrichment	Bonferroni	Benjamini	FDR
GOTERM_BP_FAT	GO:0002253~activation of immune response	12	1.36364	0.00182444	ILMN_2840514, ILMN_2619620, ILMN_2660555, ILMN_2715840, ILMN_2612895, ILMN_2795078, ILMN_2619528, ILMN_1220996, ILMN_2748875, ILMN_2776431, ILMN_2610822, ILMN_2663258, ILMN_1234997	623	86	13588	3.04334	0.989245	0.0739438	3.16754
GOTERM_BP_FAT	GO:0002757~immune response-activating signal transduction	7	0.795455	0.0215091	ILMN_2748875, ILMN_2840514, ILMN_2660555, ILMN_2610822, ILMN_2619528, ILMN_2663258, ILMN_2795078, ILMN_1220996	623	48	13588	3.18071	1	0.331519	31.837
GOTERM_BP_FAT	GO:0050778~positive regulation of immune response	13	1.47727	0.0221283	ILMN_2619620, ILMN_2840514, ILMN_2660555, ILMN_2692797, ILMN_2715840, ILMN_2674884, ILMN_2612895, ILMN_2795078, ILMN_2619528, ILMN_2675811, ILMN_2983516, ILMN_1220996, ILMN_2748875, ILMN_2776431, ILMN_2610822, ILMN_2663258, ILMN_1234997	623	136	13588	2.08484	1	0.333287	32.5932
GOTERM_BP_FAT	GO:0002764~immune response-regulating signal transduction	7	0.795455	0.0306505	ILMN_2748875, ILMN_2840514, ILMN_2660555, ILMN_2610822, ILMN_2619528, ILMN_2663258, ILMN_2795078, ILMN_1220996	623	52	13588	2.93604	1	0.386771	42.2308
GOTERM_BP_FAT	GO:0002429~immune response-activating cell surface receptor signaling pathway	6	0.681818	0.0380608	ILMN_2748875, ILMN_2840514, ILMN_2660555, ILMN_2610822, ILMN_2619528, ILMN_2663258, ILMN_1220996	623	41	13588	3.19179	1	0.430631	49.5396
GOTERM_BP_FAT	GO:0002768~immune response-regulating cell surface receptor signaling pathway	6	0.681818	0.0493933	ILMN_2748875, ILMN_2840514, ILMN_2660555, ILMN_2610822, ILMN_2619528, ILMN_2663258, ILMN_1220996	623	44	13588	2.97417	1	0.491323	59.0521
GOTERM_BP_FAT	GO:0050853~B cell receptor signaling pathway	3	0.340909	0.132489	ILMN_2840514, ILMN_2610822, ILMN_2619528, ILMN_1220996	623	14	13588	4.6737	1	0.749267	91.8341
GOTERM_BP_FAT	GO:0050851~antigen receptor-mediated signaling pathway	4	0.454545	0.226718	ILMN_2840514, ILMN_2660555, ILMN_2610822, ILMN_2619528, ILMN_1220996	623	36	13588	2.4234	1	0.858791	98.9241
Annotation Cluster 53	Enrichment Score: 1.4687449712618887
Category	Term	Count	%	PValue	Genes	List Total	Pop Hits	Pop Total	Fold Enrichment	Bonferroni	Benjamini	FDR
GOTERM_BP_FAT	GO:0042438~melanin biosynthetic process	4	0.454545	0.00899766	ILMN_2985987, ILMN_2475689, ILMN_1251894, ILMN_1230512, ILMN_2614421, ILMN_2616618	623	10	13588	8.72424	1	0.218484	14.7273
GOTERM_BP_FAT	GO:0048066~pigmentation during development	6	0.681818	0.0108935	ILMN_2985987, ILMN_2475689, ILMN_1228105, ILMN_1251894, ILMN_2614966, ILMN_2614421, ILMN_2616618, ILMN_2717765	623	30	13588	4.36212	1	0.238039	17.5574
GOTERM_BP_FAT	GO:0006582~melanin metabolic process	4	0.454545	0.011956	ILMN_2985987, ILMN_2475689, ILMN_1251894, ILMN_1230512, ILMN_2614421, ILMN_2616618	623	11	13588	7.93113	1	0.247474	19.1045
GOTERM_BP_FAT	GO:0019748~secondary metabolic process	9	1.02273	0.013177	ILMN_2985987, ILMN_1222734, ILMN_2475689, ILMN_1244188, ILMN_2756665, ILMN_1251894, ILMN_1230512, ILMN_2614421, ILMN_2616618, ILMN_1218981, ILMN_2630749	623	69	13588	2.84486	1	0.264857	20.8487
SP_PIR_KEYWORDS	Melanin biosynthesis	3	0.340909	0.0273002	ILMN_2985987, ILMN_1251894, ILMN_1230512, ILMN_2614421, ILMN_2616618	811	6	17854	11.0074	0.999995	0.273687	32.3825
GOTERM_BP_FAT	GO:0030318~melanocyte differentiation	4	0.454545	0.0342466	ILMN_2475689, ILMN_1228105, ILMN_2614966, ILMN_2717765	623	16	13588	5.45265	1	0.406087	45.8942
GOTERM_BP_FAT	GO:0050931~pigment cell differentiation	4	0.454545	0.0402087	ILMN_2475689, ILMN_1228105, ILMN_2614966, ILMN_2717765	623	17	13588	5.1319	1	0.444998	51.4891
SP_PIR_KEYWORDS	disease mutation	8	0.909091	0.0783973	ILMN_2806250, ILMN_2985987, ILMN_1231851, ILMN_2487824, ILMN_1251894, ILMN_1230512, ILMN_2614421, ILMN_2616618, ILMN_2652721, ILMN_2606039, ILMN_1220996	811	82	17854	2.14779	1	0.439021	68.4672
GOTERM_BP_FAT	GO:0042440~pigment metabolic process	5	0.568182	0.0873636	ILMN_2985987, ILMN_2475689, ILMN_1251894, ILMN_1230512, ILMN_2699307, ILMN_2614421, ILMN_2616618	623	37	13588	2.94738	1	0.64181	80.0388
GOTERM_BP_FAT	GO:0043473~pigmentation	6	0.681818	0.112312	ILMN_2985987, ILMN_2475689, ILMN_1228105, ILMN_1251894, ILMN_2614966, ILMN_2614421, ILMN_2616618, ILMN_2717765	623	56	13588	2.33685	1	0.71282	87.7535
GOTERM_BP_FAT	GO:0046148~pigment biosynthetic process	4	0.454545	0.156295	ILMN_2985987, ILMN_2475689, ILMN_1251894, ILMN_1230512, ILMN_2614421, ILMN_2616618	623	30	13588	2.90808	1	0.784307	94.9997
Annotation Cluster 54	Enrichment Score: 1.4572309959337801
Category	Term	Count	%	PValue	Genes	List Total	Pop Hits	Pop Total	Fold Enrichment	Bonferroni	Benjamini	FDR
UP_SEQ_FEATURE	domain:EGF-like 1	15	1.70455	0.000751915	ILMN_2659151, ILMN_2608746, ILMN_2654651, ILMN_1223552, ILMN_2676127, ILMN_2776619, ILMN_1215854, ILMN_1216880, ILMN_1244618, ILMN_2896200, ILMN_2735522, ILMN_2691951, ILMN_2829262, ILMN_2694170, ILMN_2756353, ILMN_2840956, ILMN_1221564, ILMN_2840958, ILMN_1215919, ILMN_2590034	797	106	16021	2.84457	0.836557	0.140102	1.31261
UP_SEQ_FEATURE	domain:EGF-like 3	10	1.13636	0.00514055	ILMN_2735522, ILMN_2659151, ILMN_2829262, ILMN_2608746, ILMN_1223552, ILMN_2676127, ILMN_2776619, ILMN_1215854, ILMN_1244134, ILMN_1244618, ILMN_2590034, ILMN_2896200	797	66	16021	3.0457	0.999996	0.403752	8.65538
UP_SEQ_FEATURE	domain:EGF-like 2	8	0.909091	0.0971615	ILMN_2735522, ILMN_1223552, ILMN_2676127, ILMN_1215854, ILMN_1216880, ILMN_2756353, ILMN_1244618, ILMN_1221564, ILMN_2896200	797	79	16021	2.03561	1	0.967235	83.3944
UP_SEQ_FEATURE	domain:EGF-like 4	5	0.568182	0.235978	ILMN_2735522, ILMN_2654651, ILMN_2676127, ILMN_1215854, ILMN_2840956, ILMN_2840958, ILMN_1244618	797	50	16021	2.01016	1	0.997524	99.1156
UP_SEQ_FEATURE	domain:EGF-like 5	3	0.340909	0.583851	ILMN_2735522, ILMN_2676127, ILMN_1244618	797	39	16021	1.54628	1	0.999998	100
Annotation Cluster 55	Enrichment Score: 1.4550845434771156
Category	Term	Count	%	PValue	Genes	List Total	Pop Hits	Pop Total	Fold Enrichment	Bonferroni	Benjamini	FDR
GOTERM_BP_FAT	GO:0010811~positive regulation of cell-substrate adhesion	6	0.681818	0.00690669	ILMN_2659151, ILMN_1254561, ILMN_2690603, ILMN_2710253, ILMN_2668462, ILMN_1247358	623	27	13588	4.8468	1	0.185177	11.4996
GOTERM_BP_FAT	GO:0010810~regulation of cell-substrate adhesion	6	0.681818	0.0346755	ILMN_2659151, ILMN_1254561, ILMN_2690603, ILMN_2710253, ILMN_2668462, ILMN_1247358	623	40	13588	3.27159	1	0.408151	46.3161
GOTERM_BP_FAT	GO:0045785~positive regulation of cell adhesion	6	0.681818	0.0454185	ILMN_2659151, ILMN_1254561, ILMN_2690603, ILMN_2710253, ILMN_2668462, ILMN_1247358	623	43	13588	3.04334	1	0.476982	55.9269
GOTERM_BP_FAT	GO:0030155~regulation of cell adhesion	8	0.909091	0.139039	ILMN_2659151, ILMN_2658980, ILMN_1254561, ILMN_2690603, ILMN_2710253, ILMN_2640248, ILMN_2668462, ILMN_1247358	623	94	13588	1.85622	1	0.756543	92.8553
Annotation Cluster 56	Enrichment Score: 1.3983931613533462
Category	Term	Count	%	PValue	Genes	List Total	Pop Hits	Pop Total	Fold Enrichment	Bonferroni	Benjamini	FDR
GOTERM_BP_FAT	GO:0051240~positive regulation of multicellular organismal process	17	1.93182	0.00329942	ILMN_2737840, ILMN_1225071, ILMN_1254561, ILMN_2692797, ILMN_1247592, ILMN_2821730, ILMN_2674884, ILMN_2485323, ILMN_2865016, ILMN_3138904, ILMN_1256018, ILMN_2740419, ILMN_2675811, ILMN_2983516, ILMN_2584685, ILMN_2748875, ILMN_2596961, ILMN_2690122, ILMN_1244424, ILMN_2667369, ILMN_2663258	623	163	13588	2.27472	0.999726	0.112086	5.65893
GOTERM_BP_FAT	GO:0001819~positive regulation of cytokine production	7	0.795455	0.063489	ILMN_2748875, ILMN_2596961, ILMN_2692797, ILMN_1247592, ILMN_1244424, ILMN_2674884, ILMN_2865016, ILMN_2663258, ILMN_2983516, ILMN_2675811	623	62	13588	2.46249	1	0.558736	68.5319
GOTERM_BP_FAT	GO:0001817~regulation of cytokine production	9	1.02273	0.304568	ILMN_2659644, ILMN_2649067, ILMN_2748875, ILMN_2596961, ILMN_2692797, ILMN_1247592, ILMN_1244424, ILMN_2674884, ILMN_2865016, ILMN_2663258, ILMN_2983516, ILMN_2675811	623	139	13588	1.4122	1	0.915979	99.8342
Annotation Cluster 57	Enrichment Score: 1.3515211930586057
Category	Term	Count	%	PValue	Genes	List Total	Pop Hits	Pop Total	Fold Enrichment	Bonferroni	Benjamini	FDR
INTERPRO	IPR000884:Thrombospondin, type 1 repeat	11	1.25	0.000263932	ILMN_2659151, ILMN_1256155, ILMN_1256970, ILMN_1244310, ILMN_2492264, ILMN_2710253, ILMN_1221652, ILMN_1254543, ILMN_2459899, ILMN_2558487, ILMN_1229547, ILMN_1234413, ILMN_2453775, ILMN_2909150	797	59	17763	4.15526	0.275139	0.0187499	0.426668
SMART	SM00209:TSP1	11	1.25	0.000975364	ILMN_2659151, ILMN_1256155, ILMN_1256970, ILMN_1244310, ILMN_2492264, ILMN_2710253, ILMN_1221652, ILMN_1254543, ILMN_2459899, ILMN_2558487, ILMN_1229547, ILMN_1234413, ILMN_2453775, ILMN_2909150	486	59	9131	3.50286	0.227866	0.0362684	1.27118
INTERPRO	IPR010909:PLAC	4	0.454545	0.0442714	ILMN_2637094, ILMN_2459899, ILMN_1256155, ILMN_1256970, ILMN_1234413, ILMN_1221652	797	18	17763	4.95274	1	0.661189	51.9765
UP_SEQ_FEATURE	domain:PLAC	3	0.340909	0.100749	ILMN_2459899, ILMN_1256155, ILMN_1256970, ILMN_1234413, ILMN_1221652	797	11	16021	5.48226	1	0.966943	84.5162
UP_SEQ_FEATURE	domain:TSP type-1 1	5	0.568182	0.101665	ILMN_2659151, ILMN_2459899, ILMN_2558487, ILMN_1256155, ILMN_1256970, ILMN_1234413, ILMN_1221652	797	36	16021	2.79189	1	0.966524	84.7908
UP_SEQ_FEATURE	domain:TSP type-1 2	5	0.568182	0.101665	ILMN_2659151, ILMN_2459899, ILMN_2558487, ILMN_1256155, ILMN_1256970, ILMN_1234413, ILMN_1221652	797	36	16021	2.79189	1	0.966524	84.7908
UP_SEQ_FEATURE	domain:TSP type-1 3	4	0.454545	0.148339	ILMN_2659151, ILMN_2459899, ILMN_1256155, ILMN_1256970, ILMN_1234413, ILMN_1221652	797	27	16021	2.97802	1	0.987645	94.0423
INTERPRO	IPR010294:ADAM-TS Spacer 1	3	0.340909	0.208437	ILMN_2459899, ILMN_1256155, ILMN_1256970, ILMN_1234413, ILMN_1221652	797	19	17763	3.51905	1	0.947001	97.732
UP_SEQ_FEATURE	domain:TSP type-1 5	3	0.340909	0.261769	ILMN_2459899, ILMN_1256155, ILMN_1256970, ILMN_1234413, ILMN_1221652	797	20	16021	3.01524	1	0.998534	99.5162
UP_SEQ_FEATURE	domain:TSP type-1 4	3	0.340909	0.317888	ILMN_2459899, ILMN_1256155, ILMN_1256970, ILMN_1234413, ILMN_1221652	797	23	16021	2.62195	1	0.999537	99.8793
Annotation Cluster 58	Enrichment Score: 1.3231309737033172
Category	Term	Count	%	PValue	Genes	List Total	Pop Hits	Pop Total	Fold Enrichment	Bonferroni	Benjamini	FDR
GOTERM_BP_FAT	GO:0051173~positive regulation of nitrogen compound metabolic process	37	4.20455	0.0106623	ILMN_2655360, ILMN_2649067, ILMN_2592620, ILMN_2886828, ILMN_1213886, ILMN_2692797, ILMN_2662802, ILMN_1238663, ILMN_2589662, ILMN_2674884, ILMN_2904117, ILMN_3059798, ILMN_2983516, ILMN_2675811, ILMN_2748966, ILMN_2668165, ILMN_1228105, ILMN_2487824, ILMN_2576502, ILMN_1216279, ILMN_1244424, ILMN_3132660, ILMN_2507989, ILMN_2992232, ILMN_1243290, ILMN_1235433, ILMN_2746797, ILMN_2673369, ILMN_12…	623	526	13588	1.53421	1	0.237756	17.217
GOTERM_BP_FAT	GO:0045935~positive regulation of nucleobase, nucleoside, nucleotide and nucleic acid metabolic process	36	4.09091	0.0112211	ILMN_2655360, ILMN_2649067, ILMN_2592620, ILMN_2886828, ILMN_1213886, ILMN_2692797, ILMN_1238663, ILMN_2589662, ILMN_2674884, ILMN_2904117, ILMN_3059798, ILMN_2983516, ILMN_2675811, ILMN_2748966, ILMN_2668165, ILMN_1228105, ILMN_2487824, ILMN_2576502, ILMN_1216279, ILMN_1244424, ILMN_3132660, ILMN_2507989, ILMN_2992232, ILMN_1243290, ILMN_1235433, ILMN_2746797, ILMN_2673369, ILMN_1249746, ILMN_24…	623	510	13588	1.53957	1	0.24218	18.0374
GOTERM_BP_FAT	GO:0051254~positive regulation of RNA metabolic process	30	3.40909	0.0179196	ILMN_2655360, ILMN_2649067, ILMN_2886828, ILMN_1213886, ILMN_2692797, ILMN_1238663, ILMN_2589662, ILMN_2674884, ILMN_2904117, ILMN_3059798, ILMN_2983516, ILMN_2675811, ILMN_2668165, ILMN_2748966, ILMN_1228105, ILMN_2487824, ILMN_2576502, ILMN_3132660, ILMN_2507989, ILMN_2992232, ILMN_1235433, ILMN_2746797, ILMN_2673369, ILMN_1219823, ILMN_2603837, ILMN_2469333, ILMN_2584685, ILMN_2668835, ILMN_26…	623	419	13588	1.56162	1	0.303672	27.2925
GOTERM_BP_FAT	GO:0045941~positive regulation of transcription	33	3.75	0.0189908	ILMN_2655360, ILMN_2649067, ILMN_2592620, ILMN_2886828, ILMN_1213886, ILMN_2692797, ILMN_1238663, ILMN_2589662, ILMN_2674884, ILMN_2904117, ILMN_3059798, ILMN_2983516, ILMN_2675811, ILMN_2748966, ILMN_2668165, ILMN_1228105, ILMN_2487824, ILMN_1216279, ILMN_3132660, ILMN_2507989, ILMN_2992232, ILMN_1235433, ILMN_2746797, ILMN_2673369, ILMN_1249746, ILMN_2469333, ILMN_1219823, ILMN_2603837, ILMN_25…	623	475	13588	1.51526	1	0.312513	28.6777
GOTERM_BP_FAT	GO:0031328~positive regulation of cellular biosynthetic process	37	4.20455	0.0209634	ILMN_2655360, ILMN_2649067, ILMN_2592620, ILMN_2886828, ILMN_1213886, ILMN_2692797, ILMN_2662802, ILMN_1238663, ILMN_2589662, ILMN_2674884, ILMN_2904117, ILMN_3059798, ILMN_2983516, ILMN_2675811, ILMN_2748966, ILMN_2668165, ILMN_1228105, ILMN_2487824, ILMN_1216279, ILMN_1244424, ILMN_3132660, ILMN_2507989, ILMN_2992232, ILMN_1235433, ILMN_2746797, ILMN_2673369, ILMN_1249746, ILMN_2591031, ILMN_24…	623	552	13588	1.46194	1	0.330623	31.1638
GOTERM_BP_FAT	GO:0009891~positive regulation of biosynthetic process	37	4.20455	0.0237913	ILMN_2655360, ILMN_2649067, ILMN_2592620, ILMN_2886828, ILMN_1213886, ILMN_2692797, ILMN_2662802, ILMN_1238663, ILMN_2589662, ILMN_2674884, ILMN_2904117, ILMN_3059798, ILMN_2983516, ILMN_2675811, ILMN_2748966, ILMN_2668165, ILMN_1228105, ILMN_2487824, ILMN_1216279, ILMN_1244424, ILMN_3132660, ILMN_2507989, ILMN_2992232, ILMN_1235433, ILMN_2746797, ILMN_2673369, ILMN_1249746, ILMN_2591031, ILMN_24…	623	557	13588	1.44882	1	0.345482	34.5856
GOTERM_BP_FAT	GO:0045944~positive regulation of transcription from RNA polymerase II promoter	26	2.95455	0.0242596	ILMN_2655360, ILMN_2649067, ILMN_2886828, ILMN_1213886, ILMN_2692797, ILMN_1238663, ILMN_2589662, ILMN_2674884, ILMN_2904117, ILMN_2983516, ILMN_2675811, ILMN_2668165, ILMN_2748966, ILMN_1228105, ILMN_2487824, ILMN_3132660, ILMN_2507989, ILMN_2992232, ILMN_1235433, ILMN_2746797, ILMN_1219823, ILMN_2603837, ILMN_2469333, ILMN_2584685, ILMN_2668835, ILMN_2662926, ILMN_2711461, ILMN_1239265, ILMN_12…	623	358	13588	1.58401	1	0.345115	35.1365
GOTERM_BP_FAT	GO:0010628~positive regulation of gene expression	33	3.75	0.0266219	ILMN_2655360, ILMN_2649067, ILMN_2592620, ILMN_2886828, ILMN_1213886, ILMN_2692797, ILMN_1238663, ILMN_2589662, ILMN_2674884, ILMN_2904117, ILMN_3059798, ILMN_2983516, ILMN_2675811, ILMN_2748966, ILMN_2668165, ILMN_1228105, ILMN_2487824, ILMN_1216279, ILMN_3132660, ILMN_2507989, ILMN_2992232, ILMN_1235433, ILMN_2746797, ILMN_2673369, ILMN_1249746, ILMN_2469333, ILMN_1219823, ILMN_2603837, ILMN_25…	623	488	13588	1.4749	1	0.360119	37.8494
GOTERM_BP_FAT	GO:0045893~positive regulation of transcription, DNA-dependent	29	3.29545	0.0278721	ILMN_2655360, ILMN_2649067, ILMN_2886828, ILMN_1213886, ILMN_2692797, ILMN_1238663, ILMN_2589662, ILMN_2674884, ILMN_2904117, ILMN_3059798, ILMN_2983516, ILMN_2675811, ILMN_2668165, ILMN_2748966, ILMN_1228105, ILMN_2487824, ILMN_3132660, ILMN_2507989, ILMN_2992232, ILMN_1235433, ILMN_2746797, ILMN_2673369, ILMN_1219823, ILMN_2603837, ILMN_2469333, ILMN_2584685, ILMN_2668835, ILMN_2662926, ILMN_27…	623	416	13588	1.52045	1	0.367812	39.2417
GOTERM_BP_FAT	GO:0010557~positive regulation of macromolecule biosynthetic process	35	3.97727	0.0302977	ILMN_2655360, ILMN_2649067, ILMN_2592620, ILMN_2886828, ILMN_1213886, ILMN_2692797, ILMN_1238663, ILMN_2589662, ILMN_2674884, ILMN_2904117, ILMN_3059798, ILMN_2983516, ILMN_2675811, ILMN_2748966, ILMN_2668165, ILMN_1228105, ILMN_2487824, ILMN_1216279, ILMN_3132660, ILMN_2507989, ILMN_2992232, ILMN_1235433, ILMN_2746797, ILMN_2673369, ILMN_1249746, ILMN_2591031, ILMN_2469333, ILMN_1219823, ILMN_26…	623	530	13588	1.44032	1	0.385152	41.8591
GOTERM_BP_FAT	GO:0010604~positive regulation of macromolecule metabolic process	40	4.54545	0.0359982	ILMN_1225797, ILMN_2655360, ILMN_2649067, ILMN_2592620, ILMN_2886828, ILMN_1213886, ILMN_2692797, ILMN_2739562, ILMN_1238663, ILMN_2589662, ILMN_2674884, ILMN_2904117, ILMN_3059798, ILMN_2983516, ILMN_2675811, ILMN_2748966, ILMN_2668165, ILMN_1228105, ILMN_2487824, ILMN_2576502, ILMN_1216279, ILMN_2685516, ILMN_3132660, ILMN_2507989, ILMN_2992232, ILMN_1243290, ILMN_1235433, ILMN_2746797, ILMN_26…	623	633	13588	1.37824	1	0.416338	47.598
GOTERM_BP_FAT	GO:0006357~regulation of transcription from RNA polymerase II promoter	38	4.31818	0.0559251	ILMN_2655360, ILMN_2649067, ILMN_2886828, ILMN_1213886, ILMN_2692797, ILMN_1238663, ILMN_2589662, ILMN_2674884, ILMN_2904117, ILMN_3059798, ILMN_2983516, ILMN_2675811, ILMN_2748966, ILMN_2668165, ILMN_1227686, ILMN_3041056, ILMN_2586804, ILMN_1228105, ILMN_2487824, ILMN_2653251, ILMN_3132660, ILMN_2677766, ILMN_2507989, ILMN_2992232, ILMN_2614463, ILMN_2950286, ILMN_1235433, ILMN_2618221, ILMN_26…	623	616	13588	1.34546	1	0.528475	63.7382
GOTERM_MF_FAT	GO:0030528~transcription regulator activity	63	7.15909	0.194671	ILMN_2655360, ILMN_1242308, ILMN_1213886, ILMN_1215135, ILMN_1225391, ILMN_3041584, ILMN_1238663, ILMN_2904117, ILMN_2648224, ILMN_3041056, ILMN_2679243, ILMN_2586804, ILMN_2653251, ILMN_3132660, ILMN_2614463, ILMN_2950286, ILMN_2709700, ILMN_2746797, ILMN_2669666, ILMN_2673369, ILMN_2832620, ILMN_2659663, ILMN_2956448, ILMN_1249746, ILMN_1243992, ILMN_1219823, ILMN_2584685, ILMN_2662926, ILMN_26…	613	1206	13288	1.13238	1	0.917886	96.3194
GOTERM_BP_FAT	GO:0051252~regulation of RNA metabolic process	71	8.06818	0.406511	ILMN_2655360, ILMN_1242308, ILMN_1213886, ILMN_1215135, ILMN_1225391, ILMN_1238663, ILMN_2674884, ILMN_2904117, ILMN_2675811, ILMN_2983516, ILMN_2648224, ILMN_2748966, ILMN_3041056, ILMN_2679243, ILMN_2586804, ILMN_2653251, ILMN_3132660, ILMN_2614463, ILMN_1245701, ILMN_2950286, ILMN_2709700, ILMN_2618221, ILMN_2746797, ILMN_2669666, ILMN_2673369, ILMN_2832620, ILMN_2659663, ILMN_2956448, ILMN_12…	623	1488	13588	1.04069	1	0.958809	99.9899
GOTERM_BP_FAT	GO:0006355~regulation of transcription, DNA-dependent	70	7.95455	0.426097	ILMN_2655360, ILMN_1242308, ILMN_1213886, ILMN_1215135, ILMN_1225391, ILMN_1238663, ILMN_2674884, ILMN_2904117, ILMN_2675811, ILMN_2983516, ILMN_2648224, ILMN_2748966, ILMN_3041056, ILMN_2679243, ILMN_2586804, ILMN_2653251, ILMN_3132660, ILMN_2614463, ILMN_1245701, ILMN_2950286, ILMN_2709700, ILMN_2618221, ILMN_2746797, ILMN_2669666, ILMN_2673369, ILMN_2832620, ILMN_2659663, ILMN_2956448, ILMN_12…	623	1465	13588	1.04214	1	0.963886	99.9944
GOTERM_BP_FAT	GO:0045449~regulation of transcription	92	10.4545	0.899073	ILMN_2729197, ILMN_1213886, ILMN_1215135, ILMN_1238663, ILMN_2647400, ILMN_2983516, ILMN_2675811, ILMN_2586804, ILMN_2653251, ILMN_2614463, ILMN_2709700, ILMN_2671738, ILMN_2673369, ILMN_2956448, ILMN_2659663, ILMN_2603837, ILMN_1219823, ILMN_1243992, ILMN_2584685, ILMN_2662926, ILMN_1228328, ILMN_2616755, ILMN_2637757, ILMN_2659660, ILMN_2647605, ILMN_1249634, ILMN_1224644, ILMN_2503811, ILMN_28…	623	2227	13588	0.901021	1	0.999959	100
Annotation Cluster 59	Enrichment Score: 1.3067892568698314
Category	Term	Count	%	PValue	Genes	List Total	Pop Hits	Pop Total	Fold Enrichment	Bonferroni	Benjamini	FDR
GOTERM_MF_FAT	GO:0005044~scavenger receptor activity	8	0.909091	0.00180396	ILMN_2616682, ILMN_1258526, ILMN_2831436, ILMN_1231851, ILMN_2976129, ILMN_2676127, ILMN_1244310, ILMN_2760619, ILMN_2627774, ILMN_2770968, ILMN_1219764	613	39	13288	4.44656	0.747378	0.204918	2.71629
INTERPRO	IPR017448:Speract/scavenger receptor related	4	0.454545	0.128525	ILMN_2616682, ILMN_1258526, ILMN_2831436, ILMN_2627774, ILMN_2770968, ILMN_1219764	797	28	17763	3.1839	1	0.877076	89.2295
INTERPRO	IPR001190:Speract/scavenger receptor	4	0.454545	0.138851	ILMN_2616682, ILMN_1258526, ILMN_2831436, ILMN_2627774, ILMN_2770968, ILMN_1219764	797	29	17763	3.07411	1	0.891637	91.1207
SMART	SM00202:SR	4	0.454545	0.184111	ILMN_2616682, ILMN_1258526, ILMN_2831436, ILMN_2627774, ILMN_2770968, ILMN_1219764	486	28	9131	2.68401	1	0.824374	93.058
Annotation Cluster 60	Enrichment Score: 1.2712362910935198
Category	Term	Count	%	PValue	Genes	List Total	Pop Hits	Pop Total	Fold Enrichment	Bonferroni	Benjamini	FDR
INTERPRO	IPR003654:Paired-like homeodomain protein, OAR	4	0.454545	0.0225385	ILMN_1227686, ILMN_2679243, ILMN_2487824, ILMN_1238663, ILMN_2507989, ILMN_2614463	797	14	17763	6.36781	1	0.483994	30.8755
UP_SEQ_FEATURE	short sequence motif:OAR	4	0.454545	0.0240491	ILMN_1227686, ILMN_2679243, ILMN_2487824, ILMN_1238663, ILMN_2507989, ILMN_2614463	797	13	16021	6.18512	1	0.744162	34.7931
UP_SEQ_FEATURE	DNA-binding region:Homeobox	12	1.36364	0.283314	ILMN_2995454, ILMN_2669666, ILMN_1213886, ILMN_1238663, ILMN_2904117, ILMN_2709087, ILMN_3052026, ILMN_1227686, ILMN_2690126, ILMN_2679243, ILMN_2487824, ILMN_2637757, ILMN_2507989, ILMN_2677766, ILMN_2614463	797	180	16021	1.34011	1	0.998947	99.7124
Annotation Cluster 61	Enrichment Score: 1.2616325022020074
Category	Term	Count	%	PValue	Genes	List Total	Pop Hits	Pop Total	Fold Enrichment	Bonferroni	Benjamini	FDR
GOTERM_BP_FAT	GO:0060021~palate development	6	0.681818	0.0205904	ILMN_2748966, ILMN_2776700, ILMN_1227686, ILMN_1242086, ILMN_2487824, ILMN_2614463, ILMN_2709087, ILMN_2708404, ILMN_2610012	623	35	13588	3.73896	1	0.327816	30.7001
GOTERM_BP_FAT	GO:0048704~embryonic skeletal system morphogenesis	8	0.909091	0.0264528	ILMN_2748966, ILMN_1227686, ILMN_1242086, ILMN_2487824, ILMN_2685329, ILMN_2904117, ILMN_3052026, ILMN_2614463, ILMN_2606039	623	64	13588	2.72632	1	0.360185	37.6589
GOTERM_BP_FAT	GO:0048701~embryonic cranial skeleton morphogenesis	3	0.340909	0.301276	ILMN_2748966, ILMN_1227686, ILMN_1242086, ILMN_2614463	623	24	13588	2.72632	1	0.913813	99.8198
Annotation Cluster 62	Enrichment Score: 1.2476888970230608
Category	Term	Count	%	PValue	Genes	List Total	Pop Hits	Pop Total	Fold Enrichment	Bonferroni	Benjamini	FDR
GOTERM_BP_FAT	GO:0048565~gut development	7	0.795455	0.00807176	ILMN_1242308, ILMN_1228105, ILMN_2487824, ILMN_2637757, ILMN_2717765, ILMN_2630749, ILMN_3128725	623	39	13588	3.91472	1	0.202294	13.312
GOTERM_BP_FAT	GO:0055123~digestive system development	6	0.681818	0.0183183	ILMN_1225071, ILMN_1242308, ILMN_1228105, ILMN_2637757, ILMN_1238663, ILMN_2507989, ILMN_3128725	623	34	13588	3.84893	1	0.305239	27.811
GOTERM_BP_FAT	GO:0048546~digestive tract morphogenesis	5	0.568182	0.0622883	ILMN_1225071, ILMN_1242308, ILMN_1228105, ILMN_2637757, ILMN_3128725	623	33	13588	3.30464	1	0.555264	67.8131
GOTERM_BP_FAT	GO:0048557~embryonic digestive tract morphogenesis	3	0.340909	0.0875244	ILMN_1225071, ILMN_1242308, ILMN_2637757	623	11	13588	5.94834	1	0.640858	80.1007
GOTERM_BP_FAT	GO:0048547~gut morphogenesis	4	0.454545	0.114026	ILMN_1242308, ILMN_1228105, ILMN_2637757, ILMN_3128725	623	26	13588	3.35548	1	0.71408	88.1638
KEGG_PATHWAY	mmu05215:Prostate cancer	6	0.681818	0.355201	ILMN_1225071, ILMN_1242308, ILMN_2618714, ILMN_2956448, ILMN_2716497, ILMN_3128725	251	90	5738	1.52404	1	0.823304	99.4944
Annotation Cluster 63	Enrichment Score: 1.222995874633327
Category	Term	Count	%	PValue	Genes	List Total	Pop Hits	Pop Total	Fold Enrichment	Bonferroni	Benjamini	FDR
GOTERM_BP_FAT	GO:0032101~regulation of response to external stimulus	13	1.47727	0.00258301	ILMN_2659151, ILMN_1242086, ILMN_2671738, ILMN_1249746, ILMN_2469333, ILMN_2748875, ILMN_2675232, ILMN_2576502, ILMN_2737302, ILMN_2591187, ILMN_2642349, ILMN_1244424, ILMN_2658908, ILMN_3158250, ILMN_1234997	623	103	13588	2.75279	0.99837	0.0954357	4.45648
GOTERM_BP_FAT	GO:0032103~positive regulation of response to external stimulus	6	0.681818	0.0314833	ILMN_2659151, ILMN_2748875, ILMN_2671738, ILMN_2737302, ILMN_1244424, ILMN_3158250, ILMN_2658908, ILMN_2469333	623	39	13588	3.35548	1	0.391183	43.0994
GOTERM_BP_FAT	GO:0050727~regulation of inflammatory response	6	0.681818	0.118763	ILMN_2748875, ILMN_2576502, ILMN_2642349, ILMN_1244424, ILMN_2469333, ILMN_1234997	623	57	13588	2.29585	1	0.720734	89.2309
GOTERM_BP_FAT	GO:0031349~positive regulation of defense response	5	0.568182	0.263736	ILMN_2748875, ILMN_1244424, ILMN_2663258, ILMN_2795078, ILMN_2469333	623	57	13588	1.91321	1	0.889488	99.5468
GOTERM_BP_FAT	GO:0050729~positive regulation of inflammatory response	3	0.340909	0.301276	ILMN_2748875, ILMN_1244424, ILMN_2469333	623	24	13588	2.72632	1	0.913813	99.8198
Annotation Cluster 64	Enrichment Score: 1.1825400117098084
Category	Term	Count	%	PValue	Genes	List Total	Pop Hits	Pop Total	Fold Enrichment	Bonferroni	Benjamini	FDR
GOTERM_MF_FAT	GO:0008092~cytoskeletal protein binding	28	3.18182	0.0433461	ILMN_2509327, ILMN_1222194, ILMN_1229819, ILMN_2996877, ILMN_2804487, ILMN_2756943, ILMN_1240458, ILMN_2739825, ILMN_1227907, ILMN_2545156, ILMN_2605790, ILMN_2619639, ILMN_2776850, ILMN_2692942, ILMN_2649148, ILMN_2539489, ILMN_1242390, ILMN_2618364, ILMN_2924831, ILMN_2980177, ILMN_3031009, ILMN_2511391, ILMN_2981545, ILMN_2734142, ILMN_2599659, ILMN_2589015, ILMN_2614966, ILMN_2667369, ILMN_25…	613	414	13288	1.46608	1	0.629591	49.1284
GOTERM_MF_FAT	GO:0003779~actin binding	21	2.38636	0.0440973	ILMN_1222194, ILMN_2509327, ILMN_1229819, ILMN_2804487, ILMN_1227907, ILMN_2545156, ILMN_2619639, ILMN_2776850, ILMN_2692942, ILMN_2649148, ILMN_2539489, ILMN_1242390, ILMN_2618364, ILMN_2924831, ILMN_2980177, ILMN_3031009, ILMN_2511391, ILMN_2734142, ILMN_2599659, ILMN_2599657, ILMN_1241142, ILMN_1226666, ILMN_1224247, ILMN_2665609, ILMN_1212938	613	288	13288	1.58061	1	0.625392	49.7343
SP_PIR_KEYWORDS	actin-binding	15	1.70455	0.148258	ILMN_2509327, ILMN_2539489, ILMN_1242390, ILMN_1229819, ILMN_2618364, ILMN_2804487, ILMN_2980177, ILMN_3031009, ILMN_2511391, ILMN_2734142, ILMN_2692942, ILMN_1241142, ILMN_1226666, ILMN_1224247, ILMN_1212938, ILMN_2665609	811	226	17854	1.46116	1	0.609096	89.6538
Annotation Cluster 65	Enrichment Score: 1.1811860224386022
Category	Term	Count	%	PValue	Genes	List Total	Pop Hits	Pop Total	Fold Enrichment	Bonferroni	Benjamini	FDR
GOTERM_BP_FAT	GO:0040017~positive regulation of locomotion	7	0.795455	0.0144148	ILMN_3009463, ILMN_2735184, ILMN_2659151, ILMN_2937542, ILMN_2671738, ILMN_1254561, ILMN_3009469, ILMN_1251846, ILMN_2737302, ILMN_3158250, ILMN_2658908	623	44	13588	3.46987	1	0.273067	22.5806
GOTERM_BP_FAT	GO:0032103~positive regulation of response to external stimulus	6	0.681818	0.0314833	ILMN_2659151, ILMN_2748875, ILMN_2671738, ILMN_2737302, ILMN_1244424, ILMN_3158250, ILMN_2658908, ILMN_2469333	623	39	13588	3.35548	1	0.391183	43.0994
GOTERM_BP_FAT	GO:0050921~positive regulation of chemotaxis	3	0.340909	0.0875244	ILMN_2659151, ILMN_2671738, ILMN_2737302, ILMN_3158250, ILMN_2658908	623	11	13588	5.94834	1	0.640858	80.1007
GOTERM_BP_FAT	GO:0050920~regulation of chemotaxis	3	0.340909	0.101948	ILMN_2659151, ILMN_2671738, ILMN_2737302, ILMN_3158250, ILMN_2658908	623	12	13588	5.45265	1	0.685048	84.9732
GOTERM_BP_FAT	GO:0048520~positive regulation of behavior	3	0.340909	0.101948	ILMN_2659151, ILMN_2671738, ILMN_2737302, ILMN_3158250, ILMN_2658908	623	12	13588	5.45265	1	0.685048	84.9732
GOTERM_BP_FAT	GO:0050795~regulation of behavior	3	0.340909	0.198202	ILMN_2659151, ILMN_2671738, ILMN_2737302, ILMN_3158250, ILMN_2658908	623	18	13588	3.6351	1	0.834306	97.963
Annotation Cluster 66	Enrichment Score: 1.1800182431892268
Category	Term	Count	%	PValue	Genes	List Total	Pop Hits	Pop Total	Fold Enrichment	Bonferroni	Benjamini	FDR
INTERPRO	IPR002049:EGF-like, laminin	8	0.909091	0.00278051	ILMN_1220826, ILMN_2820703, ILMN_2774596, ILMN_2685329, ILMN_2676127, ILMN_1259206, ILMN_1251894, ILMN_2615312, ILMN_2640248	797	43	17763	4.14648	0.966431	0.11045	4.41002
SMART	SM00180:EGF_Lam	8	0.909091	0.00696653	ILMN_1220826, ILMN_2820703, ILMN_2774596, ILMN_2685329, ILMN_2676127, ILMN_1259206, ILMN_1251894, ILMN_2615312, ILMN_2640248	486	43	9131	3.49545	0.84317	0.132819	8.75763
SP_PIR_KEYWORDS	basement membrane	6	0.681818	0.0177221	ILMN_2822579, ILMN_2901944, ILMN_2774596, ILMN_2685329, ILMN_3136561, ILMN_1243212, ILMN_2640248	811	34	17854	3.88496	0.99961	0.223701	22.3361
INTERPRO	IPR018031:Laminin B	3	0.340909	0.0362494	ILMN_2774596, ILMN_2685329, ILMN_2640248	797	7	17763	9.55171	1	0.624107	45.0136
INTERPRO	IPR000034:Laminin B type IV	3	0.340909	0.0469197	ILMN_2774596, ILMN_2685329, ILMN_2640248	797	8	17763	8.35775	1	0.675849	54.0872
SMART	SM00281:LamB	3	0.340909	0.0494948	ILMN_2774596, ILMN_2685329, ILMN_2640248	486	7	9131	8.05203	0.999999	0.526368	48.5975
UP_SEQ_FEATURE	domain:Laminin EGF-like 3	4	0.454545	0.0742436	ILMN_1220826, ILMN_2774596, ILMN_2685329, ILMN_2615312, ILMN_2640248	797	20	16021	4.02033	1	0.942611	74.2079
UP_SEQ_FEATURE	domain:Laminin EGF-like 10	3	0.340909	0.0851477	ILMN_2774596, ILMN_2685329, ILMN_2640248	797	10	16021	6.03049	1	0.953175	79.0541
UP_SEQ_FEATURE	domain:Laminin EGF-like 7	3	0.340909	0.100749	ILMN_2774596, ILMN_2685329, ILMN_2640248	797	11	16021	5.48226	1	0.966943	84.5162
UP_SEQ_FEATURE	domain:Laminin EGF-like 6	3	0.340909	0.11706	ILMN_2774596, ILMN_2685329, ILMN_2640248	797	12	16021	5.02541	1	0.975305	88.7737
GOTERM_CC_FAT	GO:0005605~basal lamina	3	0.340909	0.128233	ILMN_2774596, ILMN_2685329, ILMN_2640248	606	13	12504	4.76161	1	0.621888	84.3872
UP_SEQ_FEATURE	domain:Laminin EGF-like 2	4	0.454545	0.136607	ILMN_1220826, ILMN_2774596, ILMN_2685329, ILMN_2615312, ILMN_2640248	797	26	16021	3.09256	1	0.983638	92.4237
SP_PIR_KEYWORDS	laminin egf-like domain	4	0.454545	0.142586	ILMN_1220826, ILMN_2774596, ILMN_2685329, ILMN_2615312, ILMN_2640248	811	29	17854	3.03652	1	0.598525	88.636
INTERPRO	IPR008211:Laminin, N-terminal	3	0.340909	0.143442	ILMN_1220826, ILMN_2774596, ILMN_2615312, ILMN_2640248	797	15	17763	4.45747	1	0.8971	91.8572
UP_SEQ_FEATURE	domain:Laminin N-terminal	3	0.340909	0.169204	ILMN_1220826, ILMN_2774596, ILMN_2615312, ILMN_2640248	797	15	16021	4.02033	1	0.991337	96.1465
SMART	SM00136:LamNT	3	0.340909	0.187825	ILMN_1220826, ILMN_2774596, ILMN_2615312, ILMN_2640248	486	15	9131	3.75761	1	0.821439	93.461
UP_SEQ_FEATURE	domain:Laminin EGF-like 1	3	0.340909	0.354771	ILMN_1220826, ILMN_2774596, ILMN_2615312, ILMN_2640248	797	25	16021	2.4122	1	0.999784	99.9546
Annotation Cluster 67	Enrichment Score: 1.1746751794813821
Category	Term	Count	%	PValue	Genes	List Total	Pop Hits	Pop Total	Fold Enrichment	Bonferroni	Benjamini	FDR
UP_SEQ_FEATURE	domain:EF-hand	6	0.681818	0.0314441	ILMN_2628757, ILMN_1245948, ILMN_3136561, ILMN_2557496, ILMN_1243212, ILMN_2560804, ILMN_2810645, ILMN_1228631	797	36	16021	3.35027	1	0.791969	42.9482
INTERPRO	IPR000261:EPS15 homology (EH)	3	0.340909	0.0843768	ILMN_2628757, ILMN_1245948, ILMN_2557496, ILMN_2810645	797	11	17763	6.07836	1	0.798871	76.0184
SMART	SM00027:EH	3	0.340909	0.112775	ILMN_2628757, ILMN_1245948, ILMN_2557496, ILMN_2810645	486	11	9131	5.12402	1	0.733187	79.1684
Annotation Cluster 68	Enrichment Score: 1.1635056193127356
Category	Term	Count	%	PValue	Genes	List Total	Pop Hits	Pop Total	Fold Enrichment	Bonferroni	Benjamini	FDR
GOTERM_BP_FAT	GO:0001657~ureteric bud development	7	0.795455	0.0115652	ILMN_2768533, ILMN_1255582, ILMN_1223697, ILMN_1225071, ILMN_2886828, ILMN_2640248, ILMN_2904117, ILMN_3105417, ILMN_3114585	623	42	13588	3.6351	1	0.242413	18.5388
GOTERM_BP_FAT	GO:0001822~kidney development	11	1.25	0.0246413	ILMN_2886828, ILMN_1225071, ILMN_2640248, ILMN_2589662, ILMN_2904117, ILMN_1244134, ILMN_3114585, ILMN_2768533, ILMN_1223697, ILMN_1255582, ILMN_2756023, ILMN_2552516, ILMN_3105417	623	107	13588	2.24221	1	0.347585	35.5823
GOTERM_BP_FAT	GO:0001656~metanephros development	7	0.795455	0.0485762	ILMN_2768533, ILMN_1255582, ILMN_1223697, ILMN_1225071, ILMN_2886828, ILMN_2640248, ILMN_2904117, ILMN_3105417, ILMN_3114585	623	58	13588	2.63231	1	0.489161	58.4273
GOTERM_BP_FAT	GO:0001655~urogenital system development	12	1.36364	0.0717323	ILMN_2886828, ILMN_1225071, ILMN_2640248, ILMN_2589662, ILMN_2904117, ILMN_1244134, ILMN_3114585, ILMN_2768533, ILMN_1223697, ILMN_1255582, ILMN_2756023, ILMN_3132660, ILMN_2552516, ILMN_3105417	623	146	13588	1.79265	1	0.592141	73.0728
GOTERM_BP_FAT	GO:0060675~ureteric bud morphogenesis	4	0.454545	0.134581	ILMN_2768533, ILMN_1223697, ILMN_2640248, ILMN_2904117, ILMN_3114585	623	28	13588	3.1158	1	0.749713	92.1744
GOTERM_BP_FAT	GO:0001658~branching involved in ureteric bud morphogenesis	4	0.454545	0.134581	ILMN_2768533, ILMN_1223697, ILMN_2640248, ILMN_2904117, ILMN_3114585	623	28	13588	3.1158	1	0.749713	92.1744
GOTERM_BP_FAT	GO:0060562~epithelial tube morphogenesis	7	0.795455	0.398598	ILMN_2768533, ILMN_1223697, ILMN_1225071, ILMN_2711461, ILMN_1254561, ILMN_2640248, ILMN_2904117, ILMN_3114585	623	111	13588	1.37544	1	0.95737	99.9872
Annotation Cluster 69	Enrichment Score: 1.144364789212651
Category	Term	Count	%	PValue	Genes	List Total	Pop Hits	Pop Total	Fold Enrichment	Bonferroni	Benjamini	FDR
GOTERM_BP_FAT	GO:0050764~regulation of phagocytosis	5	0.568182	0.0255857	ILMN_2748875, ILMN_2711461, ILMN_2692797, ILMN_2662802, ILMN_2674884, ILMN_2663258, ILMN_2983516, ILMN_2675811	623	25	13588	4.36212	1	0.354429	36.6729
GOTERM_BP_FAT	GO:0030100~regulation of endocytosis	7	0.795455	0.0306505	ILMN_2748875, ILMN_1242390, ILMN_2711461, ILMN_2692797, ILMN_2662802, ILMN_2589015, ILMN_2674884, ILMN_2663258, ILMN_2983516, ILMN_2675811	623	52	13588	2.93604	1	0.386771	42.2308
GOTERM_BP_FAT	GO:0060627~regulation of vesicle-mediated transport	9	1.02273	0.0358451	ILMN_2748875, ILMN_1242390, ILMN_2711461, ILMN_2692797, ILMN_2662802, ILMN_1244424, ILMN_2589015, ILMN_2674884, ILMN_2667369, ILMN_2663258, ILMN_2983516, ILMN_2675811	623	83	13588	2.365	1	0.41684	47.4512
GOTERM_BP_FAT	GO:0001819~positive regulation of cytokine production	7	0.795455	0.063489	ILMN_2748875, ILMN_2596961, ILMN_2692797, ILMN_1247592, ILMN_1244424, ILMN_2674884, ILMN_2865016, ILMN_2663258, ILMN_2983516, ILMN_2675811	623	62	13588	2.46249	1	0.558736	68.5319
GOTERM_BP_FAT	GO:0045807~positive regulation of endocytosis	5	0.568182	0.0681509	ILMN_2748875, ILMN_1242390, ILMN_2692797, ILMN_2662802, ILMN_2674884, ILMN_2663258, ILMN_2983516, ILMN_2675811	623	34	13588	3.20744	1	0.57632	71.1817
GOTERM_BP_FAT	GO:0006909~phagocytosis	6	0.681818	0.0722388	ILMN_2748875, ILMN_2673369, ILMN_2692797, ILMN_1249680, ILMN_2662802, ILMN_2674884, ILMN_2663258, ILMN_2983516, ILMN_2675811	623	49	13588	2.67068	1	0.593042	73.3306
GOTERM_BP_FAT	GO:0051050~positive regulation of transport	11	1.25	0.0809945	ILMN_3009463, ILMN_1242390, ILMN_2692797, ILMN_3009469, ILMN_1247592, ILMN_2662802, ILMN_2674884, ILMN_1256018, ILMN_2675811, ILMN_2983516, ILMN_2748875, ILMN_2748966, ILMN_1252214, ILMN_1244424, ILMN_2663258	623	132	13588	1.81755	1	0.62283	77.4355
GOTERM_BP_FAT	GO:0050766~positive regulation of phagocytosis	4	0.454545	0.0857324	ILMN_2748875, ILMN_2692797, ILMN_2662802, ILMN_2674884, ILMN_2663258, ILMN_2983516, ILMN_2675811	623	23	13588	3.79315	1	0.636222	79.4005
GOTERM_BP_FAT	GO:0009620~response to fungus	3	0.340909	0.181364	ILMN_2711461, ILMN_2662802, ILMN_2663258	623	17	13588	3.84893	1	0.812194	97.0617
GOTERM_BP_FAT	GO:0051130~positive regulation of cellular component organization	8	0.909091	0.325383	ILMN_2748966, ILMN_2748875, ILMN_1242390, ILMN_2711461, ILMN_2692797, ILMN_2662802, ILMN_2937596, ILMN_2674884, ILMN_2663258, ILMN_2983516, ILMN_2675811	623	122	13588	1.4302	1	0.927646	99.903
Annotation Cluster 70	Enrichment Score: 1.1172299170036635
Category	Term	Count	%	PValue	Genes	List Total	Pop Hits	Pop Total	Fold Enrichment	Bonferroni	Benjamini	FDR
UP_SEQ_FEATURE	DNA-binding region:Tryptophan pentad repeat	3	0.340909	0.0703734	ILMN_2649067, ILMN_2673369, ILMN_1216279	797	9	16021	6.70054	1	0.941232	72.2468
INTERPRO	IPR001346:Interferon regulatory factor	3	0.340909	0.0710885	ILMN_2649067, ILMN_2673369, ILMN_1216279	797	10	17763	6.6862	1	0.78772	69.7142
INTERPRO	IPR019817:Interferon regulatory factor, conserved site	3	0.340909	0.0710885	ILMN_2649067, ILMN_2673369, ILMN_1216279	797	10	17763	6.6862	1	0.78772	69.7142
SMART	SM00348:IRF	3	0.340909	0.0955154	ILMN_2649067, ILMN_2673369, ILMN_1216279	486	10	9131	5.63642	1	0.701577	73.1824
Annotation Cluster 71	Enrichment Score: 1.1163611265586768
Category	Term	Count	%	PValue	Genes	List Total	Pop Hits	Pop Total	Fold Enrichment	Bonferroni	Benjamini	FDR
SP_PIR_KEYWORDS	growth factor	14	1.59091	0.00508411	ILMN_1235433, ILMN_2989955, ILMN_1254561, ILMN_2618714, ILMN_2739562, ILMN_2937596, ILMN_2589662, ILMN_1227907, ILMN_2768533, ILMN_2655498, ILMN_2748966, ILMN_1255582, ILMN_2711461, ILMN_2737302, ILMN_3105417, ILMN_2658908, ILMN_3158250	811	127	17854	2.42683	0.893288	0.0856161	6.95216
INTERPRO	IPR001839:Transforming growth factor beta	5	0.568182	0.0823049	ILMN_2655498, ILMN_1235433, ILMN_2748966, ILMN_2711461, ILMN_2589662	797	37	17763	3.0118	1	0.805231	75.1242
INTERPRO	IPR017948:Transforming growth factor beta, conserved site	5	0.568182	0.0823049	ILMN_2655498, ILMN_1235433, ILMN_2748966, ILMN_2711461, ILMN_2589662	797	37	17763	3.0118	1	0.805231	75.1242
SMART	SM00204:TGFB	5	0.568182	0.131161	ILMN_2655498, ILMN_1235433, ILMN_2748966, ILMN_2711461, ILMN_2589662	486	37	9131	2.53893	1	0.761411	84.1695
INTERPRO	IPR015615:Transforming growth factor-beta-related	4	0.454545	0.171366	ILMN_1235433, ILMN_2748966, ILMN_2711461, ILMN_2589662	797	32	17763	2.78592	1	0.928197	95.2399
INTERPRO	IPR001111:Transforming growth factor beta (TGFb), N-terminal	3	0.340909	0.258843	ILMN_2748966, ILMN_2711461, ILMN_2589662	797	22	17763	3.03918	1	0.967043	99.2188
Annotation Cluster 72	Enrichment Score: 1.101343421092103
Category	Term	Count	%	PValue	Genes	List Total	Pop Hits	Pop Total	Fold Enrichment	Bonferroni	Benjamini	FDR
GOTERM_BP_FAT	GO:0007389~pattern specification process	24	2.72727	0.00591073	ILMN_2637094, ILMN_2765047, ILMN_1213886, ILMN_1238663, ILMN_2589662, ILMN_2709087, ILMN_2904117, ILMN_1244134, ILMN_2674351, ILMN_2729422, ILMN_2487824, ILMN_3132660, ILMN_2507989, ILMN_1217180, ILMN_2658908, ILMN_2708404, ILMN_2696682, ILMN_2776700, ILMN_1225071, ILMN_1242086, ILMN_2491186, ILMN_3052026, ILMN_2672091, ILMN_2630749, ILMN_2610012, ILMN_2690126, ILMN_2698443, ILMN_2737302, ILMN_12…	623	284	13588	1.84315	1	0.169936	9.92206
GOTERM_BP_FAT	GO:0035282~segmentation	6	0.681818	0.0999377	ILMN_2637094, ILMN_2729422, ILMN_1213886, ILMN_1217180, ILMN_1214071, ILMN_2709087, ILMN_2696682	623	54	13588	2.4234	1	0.682157	84.3691
GOTERM_BP_FAT	GO:0001756~somitogenesis	5	0.568182	0.116548	ILMN_2729422, ILMN_1213886, ILMN_1217180, ILMN_1214071, ILMN_2709087, ILMN_2696682	623	41	13588	2.65983	1	0.719429	88.7437
GOTERM_BP_FAT	GO:0009952~anterior/posterior pattern formation	11	1.25	0.163897	ILMN_2637094, ILMN_2690126, ILMN_2729422, ILMN_1213886, ILMN_2487824, ILMN_3132660, ILMN_1217180, ILMN_1214071, ILMN_2709087, ILMN_2672091, ILMN_2630749, ILMN_2696682	623	153	13588	1.56808	1	0.791938	95.7371
GOTERM_BP_FAT	GO:0003002~regionalization	13	1.47727	0.275954	ILMN_2637094, ILMN_2765047, ILMN_1213886, ILMN_2709087, ILMN_2672091, ILMN_1244134, ILMN_2630749, ILMN_2690126, ILMN_2729422, ILMN_2487824, ILMN_3132660, ILMN_1217180, ILMN_1214071, ILMN_2696682	623	214	13588	1.32494	1	0.896061	99.6626
Annotation Cluster 73	Enrichment Score: 1.0952997330867404
Category	Term	Count	%	PValue	Genes	List Total	Pop Hits	Pop Total	Fold Enrichment	Bonferroni	Benjamini	FDR
SP_PIR_KEYWORDS	Symport	11	1.25	0.0262818	ILMN_2926057, ILMN_1252970, ILMN_2922560, ILMN_2987709, ILMN_2750089, ILMN_1219643, ILMN_1236161, ILMN_3152079, ILMN_2667384, ILMN_2689230, ILMN_1212645	811	109	17854	2.22168	0.999992	0.270942	31.3748
GOTERM_MF_FAT	GO:0015293~symporter activity	12	1.36364	0.0412065	ILMN_2926057, ILMN_1252970, ILMN_2922560, ILMN_2987709, ILMN_2750089, ILMN_1219643, ILMN_1236161, ILMN_1222333, ILMN_3152079, ILMN_2667384, ILMN_2689230, ILMN_1212645	613	132	13288	1.97064	1	0.656587	47.3652
GOTERM_MF_FAT	GO:0005343~organic acid:sodium symporter activity	4	0.454545	0.0781763	ILMN_1252970, ILMN_1236161, ILMN_2667384, ILMN_1212645	613	22	13288	3.94127	1	0.755789	71.1056
GOTERM_MF_FAT	GO:0015370~solute:sodium symporter activity	5	0.568182	0.160534	ILMN_1252970, ILMN_1236161, ILMN_2667384, ILMN_2689230, ILMN_1212645	613	46	13288	2.3562	1	0.895654	93.0673
GOTERM_MF_FAT	GO:0015294~solute:cation symporter activity	6	0.681818	0.245604	ILMN_1252970, ILMN_1236161, ILMN_1222333, ILMN_2667384, ILMN_2689230, ILMN_1212645	613	73	13288	1.78167	1	0.947236	98.6412
Annotation Cluster 74	Enrichment Score: 1.086599577203729
Category	Term	Count	%	PValue	Genes	List Total	Pop Hits	Pop Total	Fold Enrichment	Bonferroni	Benjamini	FDR
GOTERM_BP_FAT	GO:0042742~defense response to bacterium	10	1.13636	0.0592368	ILMN_2673369, ILMN_2692797, ILMN_2599861, ILMN_2674884, ILMN_2692412, ILMN_2469333, ILMN_2675811, ILMN_2983516, ILMN_2748875, ILMN_2596961, ILMN_3161722, ILMN_1252076, ILMN_2878071	623	108	13588	2.0195	1	0.545873	65.9161
SP_PIR_KEYWORDS	Antimicrobial	7	0.795455	0.0875765	ILMN_1252076, ILMN_3161722, ILMN_2710905, ILMN_2803674, ILMN_2599861, ILMN_2878071, ILMN_2692412	811	68	17854	2.26623	1	0.456442	72.6281
GOTERM_BP_FAT	GO:0009617~response to bacterium	12	1.36364	0.10598	ILMN_2673369, ILMN_2692797, ILMN_2599861, ILMN_2674884, ILMN_2692412, ILMN_2469333, ILMN_2675811, ILMN_2983516, ILMN_2668165, ILMN_2748875, ILMN_2596961, ILMN_3161722, ILMN_1252076, ILMN_1217576, ILMN_2878071, ILMN_2743003	623	157	13588	1.66705	1	0.692161	86.1189
Annotation Cluster 75	Enrichment Score: 1.076045978434418
Category	Term	Count	%	PValue	Genes	List Total	Pop Hits	Pop Total	Fold Enrichment	Bonferroni	Benjamini	FDR
INTERPRO	IPR006620:Prolyl 4-hydroxylase, alpha subunit	4	0.454545	0.032452	ILMN_2777082, ILMN_2738468, ILMN_1237255, ILMN_1258906, ILMN_3150634, ILMN_2605819, ILMN_1249635	797	16	17763	5.57183	1	0.590848	41.3971
INTERPRO	IPR005123:Oxoglutarate and iron-dependent oxygenase	4	0.454545	0.032452	ILMN_2777082, ILMN_2738468, ILMN_1237255, ILMN_1258906, ILMN_3150634, ILMN_2605819, ILMN_1249635	797	16	17763	5.57183	1	0.590848	41.3971
GOTERM_MF_FAT	GO:0031543~peptidyl-proline dioxygenase activity	3	0.340909	0.0381204	ILMN_2777082, ILMN_2738468, ILMN_1237255, ILMN_1258906, ILMN_3150634, ILMN_1249635	613	7	13288	9.29014	1	0.639851	44.7212
GOTERM_MF_FAT	GO:0019798~procollagen-proline dioxygenase activity	3	0.340909	0.0381204	ILMN_2777082, ILMN_2738468, ILMN_1237255, ILMN_1258906, ILMN_3150634, ILMN_1249635	613	7	13288	9.29014	1	0.639851	44.7212
GOTERM_MF_FAT	GO:0031406~carboxylic acid binding	9	1.02273	0.0416771	ILMN_2909275, ILMN_2707541, ILMN_3000679, ILMN_2738468, ILMN_2777082, ILMN_1237255, ILMN_1258906, ILMN_2421890, ILMN_2921698, ILMN_3150634, ILMN_1249635, ILMN_2605819, ILMN_2863837	613	85	13288	2.29521	1	0.648804	47.7579
SP_PIR_KEYWORDS	vitamin c	4	0.454545	0.0456556	ILMN_2777082, ILMN_2738468, ILMN_1237255, ILMN_1258906, ILMN_3150634, ILMN_2605819, ILMN_1249635	811	18	17854	4.89218	1	0.325993	48.347
SMART	SM00702:P4Hc	4	0.454545	0.0497757	ILMN_2777082, ILMN_2738468, ILMN_1237255, ILMN_1258906, ILMN_3150634, ILMN_2605819, ILMN_1249635	486	16	9131	4.69702	0.999999	0.509394	48.7964
GOTERM_MF_FAT	GO:0031418~L-ascorbic acid binding	4	0.454545	0.0618744	ILMN_2777082, ILMN_2738468, ILMN_1237255, ILMN_1258906, ILMN_3150634, ILMN_2605819, ILMN_1249635	613	20	13288	4.3354	1	0.703809	62.2491
UP_SEQ_FEATURE	domain:Fe2OG dioxygenase	4	0.454545	0.083549	ILMN_2777082, ILMN_2738468, ILMN_1237255, ILMN_1258906, ILMN_3150634, ILMN_2605819, ILMN_1249635	797	21	16021	3.82888	1	0.952393	78.4018
GOTERM_MF_FAT	GO:0016702~oxidoreductase activity, acting on single donors with incorporation of molecular oxygen, incorporation of two atoms of oxygen	7	0.795455	0.0924001	ILMN_2777082, ILMN_2738468, ILMN_1237255, ILMN_2776700, ILMN_1258906, ILMN_3150634, ILMN_3082206, ILMN_2605819, ILMN_2708404, ILMN_1249635, ILMN_2610012, ILMN_1260558	613	68	13288	2.23146	1	0.806352	77.2065
GOTERM_MF_FAT	GO:0016701~oxidoreductase activity, acting on single donors with incorporation of molecular oxygen	7	0.795455	0.0974913	ILMN_2777082, ILMN_2738468, ILMN_1237255, ILMN_2776700, ILMN_1258906, ILMN_3150634, ILMN_3082206, ILMN_2605819, ILMN_2708404, ILMN_1249635, ILMN_2610012, ILMN_1260558	613	69	13288	2.19912	1	0.803758	79.0805
SP_PIR_KEYWORDS	dioxygenase	7	0.795455	0.102612	ILMN_2777082, ILMN_2738468, ILMN_1237255, ILMN_2776700, ILMN_1258906, ILMN_3150634, ILMN_3082206, ILMN_2605819, ILMN_2708404, ILMN_1249635, ILMN_2610012, ILMN_1260558	811	71	17854	2.17047	1	0.497836	78.3582
GOTERM_MF_FAT	GO:0016706~oxidoreductase activity, acting on paired donors, with incorporation or reduction of molecular oxygen, 2-oxoglutarate as one donor, and incorporation of one atom each of oxygen into both donors	4	0.454545	0.15832	ILMN_2777082, ILMN_2738468, ILMN_1237255, ILMN_2776700, ILMN_1258906, ILMN_3150634, ILMN_2708404, ILMN_1249635, ILMN_2610012	613	30	13288	2.89027	1	0.896107	92.7831
SP_PIR_KEYWORDS	iron	18	2.04545	0.290313	ILMN_3006911, ILMN_2692797, ILMN_2724942, ILMN_2674884, ILMN_1260558, ILMN_2983516, ILMN_2675811, ILMN_2777082, ILMN_2738468, ILMN_3098120, ILMN_2806700, ILMN_3150634, ILMN_2734598, ILMN_2743476, ILMN_2708404, ILMN_2776700, ILMN_3082206, ILMN_2485323, ILMN_1230318, ILMN_1251504, ILMN_2610012, ILMN_1237255, ILMN_1258906, ILMN_1255833, ILMN_1249635, ILMN_2605819	811	321	17854	1.23447	1	0.778086	99.2155
UP_SEQ_FEATURE	metal ion-binding site:Iron	4	0.454545	0.415615	ILMN_2777082, ILMN_2738468, ILMN_1237255, ILMN_1258906, ILMN_3150634, ILMN_2605819, ILMN_1249635	797	47	16021	1.71078	1	0.999931	99.992
SP_PIR_KEYWORDS	tpr repeat	8	0.909091	0.458854	ILMN_2776700, ILMN_2944666, ILMN_1241020, ILMN_2610012, ILMN_2777082, ILMN_2738468, ILMN_1237255, ILMN_2723095, ILMN_1258906, ILMN_3150634, ILMN_2967654, ILMN_1249635, ILMN_2708404, ILMN_1224657	811	141	17854	1.24907	1	0.896205	99.983
Annotation Cluster 76	Enrichment Score: 1.0686974075117626
Category	Term	Count	%	PValue	Genes	List Total	Pop Hits	Pop Total	Fold Enrichment	Bonferroni	Benjamini	FDR
BIOCARTA	m_eicosanoidPathway:Eicosanoid Metabolism	6	0.681818	0.00605482	ILMN_2737840, ILMN_2664224, ILMN_2724942, ILMN_2680770, ILMN_2786442, ILMN_2863837	78	19	1171	4.74089	0.559518	0.559518	6.8725
GOTERM_BP_FAT	GO:0033559~unsaturated fatty acid metabolic process	5	0.568182	0.0806939	ILMN_2724942, ILMN_1226688, ILMN_2469333, ILMN_2786442, ILMN_2863837	623	36	13588	3.02925	1	0.623117	77.3051
GOTERM_BP_FAT	GO:0006692~prostanoid metabolic process	3	0.340909	0.132489	ILMN_2724942, ILMN_2469333, ILMN_2786442	623	14	13588	4.6737	1	0.749267	91.8341
GOTERM_BP_FAT	GO:0006693~prostaglandin metabolic process	3	0.340909	0.132489	ILMN_2724942, ILMN_2469333, ILMN_2786442	623	14	13588	4.6737	1	0.749267	91.8341
GOTERM_BP_FAT	GO:0006690~icosanoid metabolic process	4	0.454545	0.202527	ILMN_2724942, ILMN_2469333, ILMN_2786442, ILMN_2863837	623	34	13588	2.56595	1	0.837614	98.1482
GOTERM_BP_FAT	GO:0006631~fatty acid metabolic process	12	1.36364	0.222861	ILMN_3143506, ILMN_2723491, ILMN_2735573, ILMN_2724942, ILMN_1226688, ILMN_1227579, ILMN_2469333, ILMN_2786442, ILMN_2421890, ILMN_2704822, ILMN_2927635, ILMN_2788984, ILMN_2690122, ILMN_2704826, ILMN_1224780, ILMN_2863837	623	184	13588	1.42243	1	0.856796	98.8255
Annotation Cluster 77	Enrichment Score: 1.020453067668816
Category	Term	Count	%	PValue	Genes	List Total	Pop Hits	Pop Total	Fold Enrichment	Bonferroni	Benjamini	FDR
GOTERM_BP_FAT	GO:0001892~embryonic placenta development	7	0.795455	0.0595348	ILMN_1225071, ILMN_2789692, ILMN_1245119, ILMN_2710253, ILMN_2616755, ILMN_2620145, ILMN_3128725	623	61	13588	2.50286	1	0.545865	66.1059
GOTERM_BP_FAT	GO:0060711~labyrinthine layer development	5	0.568182	0.0742878	ILMN_1225071, ILMN_2789692, ILMN_1245119, ILMN_2710253, ILMN_2620145	623	35	13588	3.1158	1	0.600163	74.35
GOTERM_BP_FAT	GO:0001890~placenta development	8	0.909091	0.103264	ILMN_1225071, ILMN_2789692, ILMN_1245119, ILMN_2710253, ILMN_1229957, ILMN_2616755, ILMN_2620145, ILMN_3128725	623	87	13588	2.00557	1	0.686839	85.3566
GOTERM_BP_FAT	GO:0060713~labyrinthine layer morphogenesis	3	0.340909	0.181364	ILMN_1225071, ILMN_2789692, ILMN_2710253	623	17	13588	3.84893	1	0.812194	97.0617
Annotation Cluster 78	Enrichment Score: 1.0122918900493136
Category	Term	Count	%	PValue	Genes	List Total	Pop Hits	Pop Total	Fold Enrichment	Bonferroni	Benjamini	FDR
GOTERM_BP_FAT	GO:0010038~response to metal ion	7	0.795455	0.0332779	ILMN_2818895, ILMN_2667909, ILMN_2723799, ILMN_2638066, ILMN_3041584, ILMN_2596522, ILMN_2666018, ILMN_2672091	623	53	13588	2.88064	1	0.400826	44.9295
GOTERM_BP_FAT	GO:0010035~response to inorganic substance	8	0.909091	0.128261	ILMN_2818895, ILMN_2667909, ILMN_2723799, ILMN_2638066, ILMN_2576502, ILMN_3041584, ILMN_2596522, ILMN_2666018, ILMN_2672091	623	92	13588	1.89657	1	0.742654	91.1034
GOTERM_BP_FAT	GO:0051592~response to calcium ion	3	0.340909	0.215217	ILMN_2723799, ILMN_2666018, ILMN_2672091	623	19	13588	3.44378	1	0.849159	98.6043
Annotation Cluster 79	Enrichment Score: 1.0079376118529322
Category	Term	Count	%	PValue	Genes	List Total	Pop Hits	Pop Total	Fold Enrichment	Bonferroni	Benjamini	FDR
GOTERM_MF_FAT	GO:0008237~metallopeptidase activity	17	1.93182	0.0126941	ILMN_2683204, ILMN_1248998, ILMN_2989955, ILMN_1256155, ILMN_1256970, ILMN_2641751, ILMN_1221652, ILMN_2629191, ILMN_2678218, ILMN_1254543, ILMN_2589651, ILMN_2710121, ILMN_2863362, ILMN_2645816, ILMN_2459899, ILMN_2476452, ILMN_1234413, ILMN_1217071, ILMN_2591187, ILMN_2696711	613	187	13288	1.97064	0.999941	0.385373	17.704
GOTERM_MF_FAT	GO:0004175~endopeptidase activity	29	3.29545	0.032776	ILMN_2718401, ILMN_2683204, ILMN_2720083, ILMN_2637094, ILMN_1226541, ILMN_2682674, ILMN_2609897, ILMN_1256970, ILMN_1247592, ILMN_2858200, ILMN_2438819, ILMN_1226683, ILMN_1221652, ILMN_2695143, ILMN_2612895, ILMN_2831799, ILMN_2863362, ILMN_1256434, ILMN_2459899, ILMN_2756023, ILMN_2675232, ILMN_2981550, ILMN_2696711, ILMN_2699923, ILMN_2989955, ILMN_1256155, ILMN_2641751, ILMN_2760619, ILMN_12…	613	421	13288	1.49319	1	0.623442	39.8466
SP_PIR_KEYWORDS	metalloprotease	13	1.47727	0.0339463	ILMN_2989955, ILMN_1256155, ILMN_1256970, ILMN_2641751, ILMN_1221652, ILMN_2629191, ILMN_2678218, ILMN_2589651, ILMN_2710121, ILMN_2645816, ILMN_2863362, ILMN_2476452, ILMN_1234413, ILMN_1217071, ILMN_2591187, ILMN_2696711	811	146	17854	1.96022	1	0.291478	38.6286
GOTERM_MF_FAT	GO:0070011~peptidase activity, acting on L-amino acid peptides	37	4.20455	0.0657004	ILMN_2683204, ILMN_2718401, ILMN_2720083, ILMN_2637094, ILMN_2846254, ILMN_1226541, ILMN_2682674, ILMN_1248998, ILMN_2609897, ILMN_1256970, ILMN_1247592, ILMN_2858200, ILMN_2438819, ILMN_1226683, ILMN_1221652, ILMN_2629191, ILMN_2553820, ILMN_2695143, ILMN_2612895, ILMN_2831799, ILMN_2710121, ILMN_2863362, ILMN_1256434, ILMN_2459899, ILMN_2756023, ILMN_2675232, ILMN_2591187, ILMN_2981550, ILMN_26…	613	603	13288	1.3301	1	0.717203	64.5302
GOTERM_MF_FAT	GO:0008233~peptidase activity	37	4.20455	0.105072	ILMN_2683204, ILMN_2718401, ILMN_2720083, ILMN_2637094, ILMN_2846254, ILMN_1226541, ILMN_2682674, ILMN_1248998, ILMN_2609897, ILMN_1256970, ILMN_1247592, ILMN_2858200, ILMN_2438819, ILMN_1226683, ILMN_1221652, ILMN_2629191, ILMN_2553820, ILMN_2695143, ILMN_2612895, ILMN_2831799, ILMN_2710121, ILMN_2863362, ILMN_1256434, ILMN_2459899, ILMN_2756023, ILMN_2675232, ILMN_2591187, ILMN_2981550, ILMN_26…	613	629	13288	1.27512	1	0.815818	81.606
SP_PIR_KEYWORDS	Protease	29	3.29545	0.170684	ILMN_2718401, ILMN_2720083, ILMN_2637094, ILMN_2846254, ILMN_2682674, ILMN_1256970, ILMN_1247592, ILMN_2858200, ILMN_1226683, ILMN_1221652, ILMN_2553820, ILMN_2612895, ILMN_2629191, ILMN_2831799, ILMN_2710121, ILMN_2863362, ILMN_1256434, ILMN_2756023, ILMN_2675232, ILMN_2591187, ILMN_2981550, ILMN_2696711, ILMN_2699923, ILMN_2989955, ILMN_1256155, ILMN_2641751, ILMN_2678218, ILMN_2589651, ILMN_26…	811	509	17854	1.25428	1	0.65123	92.9049
SP_PIR_KEYWORDS	zymogen	13	1.47727	0.194101	ILMN_2720083, ILMN_2989955, ILMN_1256155, ILMN_1256970, ILMN_1247592, ILMN_1226683, ILMN_1221652, ILMN_2831799, ILMN_2678218, ILMN_2710121, ILMN_1234413, ILMN_2756023, ILMN_2675232, ILMN_1217071, ILMN_2591187, ILMN_2696711	811	199	17854	1.43815	1	0.680622	95.2673
GOTERM_BP_FAT	GO:0006508~proteolysis	51	5.79545	0.365358	ILMN_1225797, ILMN_1256950, ILMN_2683204, ILMN_2720083, ILMN_2846254, ILMN_2424138, ILMN_1248998, ILMN_1247592, ILMN_2715840, ILMN_2438819, ILMN_2858200, ILMN_1226683, ILMN_2629191, ILMN_2612895, ILMN_2553820, ILMN_2695143, ILMN_2710121, ILMN_2863362, ILMN_1256434, ILMN_2756023, ILMN_1230019, ILMN_2591187, ILMN_2619620, ILMN_1254543, ILMN_2685879, ILMN_2776431, ILMN_1234413, ILMN_1217071, ILMN_29…	623	1034	13588	1.07576	1	0.94545	99.9669
SP_PIR_KEYWORDS	hydrolase	65	7.38636	0.718816	ILMN_2720083, ILMN_2846254, ILMN_1248998, ILMN_1247592, ILMN_2858200, ILMN_2606736, ILMN_1226683, ILMN_2612895, ILMN_2553820, ILMN_2629191, ILMN_1226688, ILMN_2810645, ILMN_2733651, ILMN_3162564, ILMN_2710121, ILMN_2863362, ILMN_1256434, ILMN_2750548, ILMN_2975892, ILMN_2756023, ILMN_2591187, ILMN_2878071, ILMN_1247753, ILMN_1249117, ILMN_2617305, ILMN_1227579, ILMN_2812244, ILMN_1220996, ILMN_26…	811	1500	17854	0.953975	1	0.970554	100
Annotation Cluster 80	Enrichment Score: 1.0064924059030858
Category	Term	Count	%	PValue	Genes	List Total	Pop Hits	Pop Total	Fold Enrichment	Bonferroni	Benjamini	FDR
GOTERM_BP_FAT	GO:0016337~cell-cell adhesion	22	2.5	0.00283304	ILMN_3082864, ILMN_2789692, ILMN_2727643, ILMN_2606039, ILMN_2690911, ILMN_2729422, ILMN_3156246, ILMN_1245119, ILMN_1217117, ILMN_2893199, ILMN_1255479, ILMN_2678355, ILMN_2870295, ILMN_2736042, ILMN_2980323, ILMN_2676127, ILMN_1224436, ILMN_2710253, ILMN_1222853, ILMN_2618408, ILMN_2658980, ILMN_2628629, ILMN_2909150, ILMN_2881857, ILMN_2663258, ILMN_1250766	623	236	13588	2.03319	0.999125	0.10267	4.87777
PIR_SUPERFAMILY	PIRSF002504:cadherin	4	0.454545	0.0502166	ILMN_2690911, ILMN_2736042, ILMN_2628629, ILMN_3156246, ILMN_1222853	364	19	8136	4.70561	1	0.965177	51.1415
INTERPRO	IPR000233:Cadherin cytoplasmic region	4	0.454545	0.0816146	ILMN_2690911, ILMN_2736042, ILMN_2628629, ILMN_3156246, ILMN_1222853	797	23	17763	3.87606	1	0.807441	74.8193
GOTERM_BP_FAT	GO:0007156~homophilic cell adhesion	10	1.13636	0.0879786	ILMN_2690911, ILMN_3082864, ILMN_2678355, ILMN_2736042, ILMN_1224436, ILMN_2628629, ILMN_1245119, ILMN_3156246, ILMN_2881857, ILMN_2893199, ILMN_1222853, ILMN_1250766	623	117	13588	1.86415	1	0.639553	80.2746
UP_SEQ_FEATURE	domain:Cadherin 5	5	0.568182	0.109755	ILMN_2690911, ILMN_2736042, ILMN_2628629, ILMN_1245119, ILMN_3156246, ILMN_1222853	797	37	16021	2.71644	1	0.972377	87.0253
INTERPRO	IPR002126:Cadherin	8	0.909091	0.173216	ILMN_2690911, ILMN_2736042, ILMN_1224436, ILMN_2628629, ILMN_1245119, ILMN_3156246, ILMN_2881857, ILMN_2893199, ILMN_1222853	797	102	17763	1.74803	1	0.928271	95.4091
UP_SEQ_FEATURE	domain:Cadherin 4	5	0.568182	0.173535	ILMN_2690911, ILMN_2736042, ILMN_2628629, ILMN_1245119, ILMN_3156246, ILMN_1222853	797	44	16021	2.28428	1	0.991611	96.4845
UP_SEQ_FEATURE	domain:Cadherin 3	5	0.568182	0.183527	ILMN_2690911, ILMN_2736042, ILMN_2628629, ILMN_1245119, ILMN_3156246, ILMN_1222853	797	45	16021	2.23351	1	0.992787	97.1609
UP_SEQ_FEATURE	domain:Cadherin 1	5	0.568182	0.21455	ILMN_2690911, ILMN_2736042, ILMN_2628629, ILMN_1245119, ILMN_3156246, ILMN_1222853	797	48	16021	2.09392	1	0.996468	98.5623
UP_SEQ_FEATURE	domain:Cadherin 2	5	0.568182	0.21455	ILMN_2690911, ILMN_2736042, ILMN_2628629, ILMN_1245119, ILMN_3156246, ILMN_1222853	797	48	16021	2.09392	1	0.996468	98.5623
SMART	SM00112:CA	8	0.909091	0.297977	ILMN_2690911, ILMN_2736042, ILMN_1224436, ILMN_2628629, ILMN_1245119, ILMN_3156246, ILMN_2881857, ILMN_2893199, ILMN_1222853	486	102	9131	1.47357	1	0.920651	99.0325
Annotation Cluster 81	Enrichment Score: 0.9962620616581117
Category	Term	Count	%	PValue	Genes	List Total	Pop Hits	Pop Total	Fold Enrichment	Bonferroni	Benjamini	FDR
INTERPRO	IPR000483:Cysteine-rich flanking region, C-terminal	14	1.59091	7.72628e-05	ILMN_2440602, ILMN_2678355, ILMN_1222609, ILMN_2635700, ILMN_2821730, ILMN_2756578, ILMN_3138904, ILMN_2740419, ILMN_2613000, ILMN_2670344, ILMN_1213273, ILMN_2949444, ILMN_2677921, ILMN_2926842, ILMN_2648524, ILMN_1226665	797	83	17763	3.75931	0.0898875	0.0104107	0.125079
INTERPRO	IPR000372:Leucine-rich repeat, cysteine-rich flanking region, N-terminal	14	1.59091	0.000251265	ILMN_2678355, ILMN_2634235, ILMN_1222609, ILMN_2821730, ILMN_2756578, ILMN_3138904, ILMN_2740419, ILMN_2613000, ILMN_2670344, ILMN_1213273, ILMN_2949444, ILMN_2677921, ILMN_2926842, ILMN_1254458, ILMN_2648524, ILMN_1226665	797	93	17763	3.35508	0.263857	0.0202149	0.40623
SMART	SM00082:LRRCT	14	1.59091	0.00039587	ILMN_2440602, ILMN_2678355, ILMN_1222609, ILMN_2635700, ILMN_2821730, ILMN_2756578, ILMN_3138904, ILMN_2740419, ILMN_2613000, ILMN_2670344, ILMN_1213273, ILMN_2949444, ILMN_2677921, ILMN_2926842, ILMN_2648524, ILMN_1226665	486	83	9131	3.16907	0.099609	0.0207666	0.517742
SMART	SM00013:LRRNT	14	1.59091	0.00119728	ILMN_2678355, ILMN_2634235, ILMN_1222609, ILMN_2821730, ILMN_2756578, ILMN_3138904, ILMN_2740419, ILMN_2613000, ILMN_2670344, ILMN_1213273, ILMN_2949444, ILMN_2677921, ILMN_2926842, ILMN_1254458, ILMN_2648524, ILMN_1226665	486	93	9131	2.82831	0.27201	0.0389065	1.5583
INTERPRO	IPR003591:Leucine-rich repeat, typical subtype	14	1.59091	0.00523852	ILMN_2440602, ILMN_2678355, ILMN_2634235, ILMN_1222609, ILMN_2635700, ILMN_2821730, ILMN_2756578, ILMN_2740419, ILMN_2613000, ILMN_2670344, ILMN_1213273, ILMN_2949444, ILMN_2677921, ILMN_2926842, ILMN_1254458, ILMN_1226665	797	129	17763	2.41878	0.998343	0.181334	8.15594
SMART	SM00369:LRR_TYP	14	1.59091	0.0193096	ILMN_2440602, ILMN_2678355, ILMN_2634235, ILMN_1222609, ILMN_2635700, ILMN_2821730, ILMN_2756578, ILMN_2740419, ILMN_2613000, ILMN_2670344, ILMN_1213273, ILMN_2949444, ILMN_2677921, ILMN_2926842, ILMN_1254458, ILMN_1226665	486	129	9131	2.03901	0.994299	0.291406	22.5567
INTERPRO	IPR001611:Leucine-rich repeat	14	1.59091	0.121763	ILMN_2440602, ILMN_2678355, ILMN_2634235, ILMN_1222609, ILMN_2635700, ILMN_2756578, ILMN_2613000, ILMN_2670344, ILMN_1213273, ILMN_2949444, ILMN_2677921, ILMN_2926842, ILMN_1254458, ILMN_2648524, ILMN_1226665	797	202	17763	1.54467	1	0.868552	87.793
SP_PIR_KEYWORDS	leucine-rich repeat	17	1.93182	0.185694	ILMN_2678355, ILMN_2440602, ILMN_2634235, ILMN_1222609, ILMN_2958484, ILMN_2635700, ILMN_2821730, ILMN_2756578, ILMN_3138904, ILMN_2740419, ILMN_2613000, ILMN_2670344, ILMN_1213273, ILMN_2949444, ILMN_2677921, ILMN_1226665, ILMN_2926842, ILMN_1254458, ILMN_2648524	811	275	17854	1.36091	1	0.667044	94.5195
UP_SEQ_FEATURE	repeat:LRR 11	7	0.795455	0.272334	ILMN_2440602, ILMN_1222609, ILMN_2634235, ILMN_1213273, ILMN_2949444, ILMN_2677921, ILMN_1254458	797	88	16021	1.59899	1	0.998788	99.6244
UP_SEQ_FEATURE	repeat:LRR 16	4	0.454545	0.333555	ILMN_2440602, ILMN_1222609, ILMN_2634235, ILMN_1213273	797	41	16021	1.96113	1	0.999668	99.9198
UP_SEQ_FEATURE	repeat:LRR 12	6	0.681818	0.356051	ILMN_2440602, ILMN_1222609, ILMN_2634235, ILMN_1213273, ILMN_2949444, ILMN_1254458	797	79	16021	1.52671	1	0.999778	99.9561
UP_SEQ_FEATURE	repeat:LRR 10	7	0.795455	0.405186	ILMN_2440602, ILMN_1222609, ILMN_2634235, ILMN_1213273, ILMN_2949444, ILMN_2677921, ILMN_1254458	797	103	16021	1.36613	1	0.999923	99.9891
UP_SEQ_FEATURE	repeat:LRR 13	5	0.568182	0.405398	ILMN_2440602, ILMN_1222609, ILMN_2634235, ILMN_1213273, ILMN_2949444	797	65	16021	1.54628	1	0.999918	99.9892
UP_SEQ_FEATURE	repeat:LRR 15	4	0.454545	0.429019	ILMN_2440602, ILMN_1222609, ILMN_2634235, ILMN_1213273	797	48	16021	1.67514	1	0.999943	99.9947
UP_SEQ_FEATURE	repeat:LRR 14	4	0.454545	0.519173	ILMN_2440602, ILMN_1222609, ILMN_2634235, ILMN_1213273	797	55	16021	1.46194	1	0.999993	99.9997
UP_SEQ_FEATURE	repeat:LRR 17	3	0.340909	0.524751	ILMN_1222609, ILMN_2634235, ILMN_1213273	797	35	16021	1.723	1	0.999993	99.9998
UP_SEQ_FEATURE	repeat:LRR 4	12	1.36364	0.541553	ILMN_2440602, ILMN_2678355, ILMN_2634235, ILMN_1222609, ILMN_2958484, ILMN_2635700, ILMN_2613000, ILMN_1213273, ILMN_2949444, ILMN_2677921, ILMN_2648524, ILMN_1254458, ILMN_1226665	797	221	16021	1.09149	1	0.999995	99.9999
UP_SEQ_FEATURE	repeat:LRR 3	13	1.47727	0.562394	ILMN_2440602, ILMN_2678355, ILMN_2634235, ILMN_1222609, ILMN_2958484, ILMN_2635700, ILMN_2821730, ILMN_2740419, ILMN_2613000, ILMN_1213273, ILMN_2949444, ILMN_2677921, ILMN_1254458, ILMN_2648524, ILMN_1226665	797	245	16021	1.06662	1	0.999997	100
UP_SEQ_FEATURE	repeat:LRR 2	14	1.59091	0.564893	ILMN_2440602, ILMN_2678355, ILMN_2634235, ILMN_1222609, ILMN_2958484, ILMN_2635700, ILMN_2821730, ILMN_3138904, ILMN_2740419, ILMN_2613000, ILMN_1213273, ILMN_2949444, ILMN_2677921, ILMN_1254458, ILMN_2648524, ILMN_1226665	797	266	16021	1.05798	1	0.999997	100
UP_SEQ_FEATURE	repeat:LRR 1	14	1.59091	0.564893	ILMN_2440602, ILMN_2678355, ILMN_2634235, ILMN_1222609, ILMN_2958484, ILMN_2635700, ILMN_2821730, ILMN_3138904, ILMN_2740419, ILMN_2613000, ILMN_1213273, ILMN_2949444, ILMN_2677921, ILMN_1254458, ILMN_2648524, ILMN_1226665	797	266	16021	1.05798	1	0.999997	100
UP_SEQ_FEATURE	repeat:LRR 9	7	0.795455	0.569098	ILMN_2440602, ILMN_1222609, ILMN_2634235, ILMN_1213273, ILMN_2949444, ILMN_2677921, ILMN_1254458	797	122	16021	1.15337	1	0.999997	100
UP_SEQ_FEATURE	repeat:LRR 6	10	1.13636	0.574123	ILMN_2678355, ILMN_2440602, ILMN_1222609, ILMN_2634235, ILMN_1213273, ILMN_2949444, ILMN_2677921, ILMN_1226665, ILMN_1254458, ILMN_2648524, ILMN_2613000	797	185	16021	1.08657	1	0.999997	100
UP_SEQ_FEATURE	repeat:LRR 8	7	0.795455	0.653235	ILMN_2440602, ILMN_1222609, ILMN_2634235, ILMN_1213273, ILMN_2949444, ILMN_2677921, ILMN_1254458	797	133	16021	1.05798	1	1	100
UP_SEQ_FEATURE	repeat:LRR 7	8	0.909091	0.668683	ILMN_2440602, ILMN_1222609, ILMN_2634235, ILMN_1213273, ILMN_2949444, ILMN_2677921, ILMN_1254458, ILMN_2648524	797	157	16021	1.02429	1	1	100
UP_SEQ_FEATURE	repeat:LRR 5	10	1.13636	0.684147	ILMN_2678355, ILMN_2440602, ILMN_1222609, ILMN_2634235, ILMN_1213273, ILMN_2949444, ILMN_2677921, ILMN_1226665, ILMN_1254458, ILMN_2648524, ILMN_2613000	797	203	16021	0.990228	1	1	100
Annotation Cluster 82	Enrichment Score: 0.992639463048019
Category	Term	Count	%	PValue	Genes	List Total	Pop Hits	Pop Total	Fold Enrichment	Bonferroni	Benjamini	FDR
GOTERM_BP_FAT	GO:0050764~regulation of phagocytosis	5	0.568182	0.0255857	ILMN_2748875, ILMN_2711461, ILMN_2692797, ILMN_2662802, ILMN_2674884, ILMN_2663258, ILMN_2983516, ILMN_2675811	623	25	13588	4.36212	1	0.354429	36.6729
GOTERM_BP_FAT	GO:0030100~regulation of endocytosis	7	0.795455	0.0306505	ILMN_2748875, ILMN_1242390, ILMN_2711461, ILMN_2692797, ILMN_2662802, ILMN_2589015, ILMN_2674884, ILMN_2663258, ILMN_2983516, ILMN_2675811	623	52	13588	2.93604	1	0.386771	42.2308
GOTERM_BP_FAT	GO:0002274~myeloid leukocyte activation	5	0.568182	0.0742878	ILMN_2748875, ILMN_1242086, ILMN_2711461, ILMN_2692797, ILMN_2642349, ILMN_2674884, ILMN_2983516, ILMN_2675811	623	35	13588	3.1158	1	0.600163	74.35
GOTERM_BP_FAT	GO:0002694~regulation of leukocyte activation	11	1.25	0.168624	ILMN_2748875, ILMN_1242086, ILMN_2711461, ILMN_2698443, ILMN_2642349, ILMN_1244424, ILMN_2637757, ILMN_2865016, ILMN_2584685, ILMN_1220996, ILMN_1239528	623	154	13588	1.5579	1	0.797511	96.1425
GOTERM_BP_FAT	GO:0050865~regulation of cell activation	11	1.25	0.178271	ILMN_2748875, ILMN_1242086, ILMN_2711461, ILMN_2698443, ILMN_2642349, ILMN_1244424, ILMN_2637757, ILMN_2865016, ILMN_2584685, ILMN_1220996, ILMN_1239528	623	156	13588	1.53793	1	0.810475	96.8598
GOTERM_BP_FAT	GO:0002822~regulation of adaptive immune response based on somatic recombination of immune receptors built from immunoglobulin superfamily domains	5	0.568182	0.253563	ILMN_2748875, ILMN_2711461, ILMN_2692797, ILMN_2637757, ILMN_2674884, ILMN_1220996, ILMN_2983516, ILMN_2675811	623	56	13588	1.94737	1	0.882479	99.4228
GOTERM_BP_FAT	GO:0002819~regulation of adaptive immune response	5	0.568182	0.253563	ILMN_2748875, ILMN_2711461, ILMN_2692797, ILMN_2637757, ILMN_2674884, ILMN_1220996, ILMN_2983516, ILMN_2675811	623	56	13588	1.94737	1	0.882479	99.4228
Annotation Cluster 83	Enrichment Score: 0.9921913001926902
Category	Term	Count	%	PValue	Genes	List Total	Pop Hits	Pop Total	Fold Enrichment	Bonferroni	Benjamini	FDR
GOTERM_BP_FAT	GO:0046638~positive regulation of alpha-beta T cell differentiation	5	0.568182	0.00972976	ILMN_1242086, ILMN_2637757, ILMN_2865016, ILMN_2584685, ILMN_1239528	623	19	13588	5.73963	1	0.22543	15.8309
GOTERM_BP_FAT	GO:0046637~regulation of alpha-beta T cell differentiation	5	0.568182	0.0164778	ILMN_1242086, ILMN_2637757, ILMN_2865016, ILMN_2584685, ILMN_1239528	623	22	13588	4.95695	1	0.292871	25.3878
GOTERM_BP_FAT	GO:0046635~positive regulation of alpha-beta T cell activation	5	0.568182	0.0291752	ILMN_1242086, ILMN_2637757, ILMN_2865016, ILMN_2584685, ILMN_1239528	623	26	13588	4.19434	1	0.375679	40.6613
GOTERM_BP_FAT	GO:0045582~positive regulation of T cell differentiation	5	0.568182	0.056704	ILMN_1242086, ILMN_2637757, ILMN_2865016, ILMN_2584685, ILMN_1239528	623	32	13588	3.40791	1	0.531665	64.2618
GOTERM_BP_FAT	GO:0043372~positive regulation of CD4-positive, alpha beta T cell differentiation	3	0.340909	0.0608273	ILMN_2637757, ILMN_2865016, ILMN_1239528	623	9	13588	7.2702	1	0.551966	66.9176
GOTERM_BP_FAT	GO:0046634~regulation of alpha-beta T cell activation	5	0.568182	0.0681509	ILMN_1242086, ILMN_2637757, ILMN_2865016, ILMN_2584685, ILMN_1239528	623	34	13588	3.20744	1	0.57632	71.1817
GOTERM_BP_FAT	GO:0045621~positive regulation of lymphocyte differentiation	5	0.568182	0.0681509	ILMN_1242086, ILMN_2637757, ILMN_2865016, ILMN_2584685, ILMN_1239528	623	34	13588	3.20744	1	0.57632	71.1817
GOTERM_BP_FAT	GO:0002696~positive regulation of leukocyte activation	9	1.02273	0.0836152	ILMN_2748875, ILMN_1242086, ILMN_2711461, ILMN_2698443, ILMN_1244424, ILMN_2637757, ILMN_2865016, ILMN_2584685, ILMN_1239528	623	99	13588	1.98278	1	0.631655	78.5432
GOTERM_BP_FAT	GO:0043370~regulation of CD4-positive, alpha beta T cell differentiation	3	0.340909	0.0875244	ILMN_2637757, ILMN_2865016, ILMN_1239528	623	11	13588	5.94834	1	0.640858	80.1007
GOTERM_BP_FAT	GO:0050867~positive regulation of cell activation	9	1.02273	0.0913931	ILMN_2748875, ILMN_1242086, ILMN_2711461, ILMN_2698443, ILMN_1244424, ILMN_2637757, ILMN_2865016, ILMN_2584685, ILMN_1239528	623	101	13588	1.94352	1	0.652591	81.5365
GOTERM_BP_FAT	GO:0045927~positive regulation of growth	6	0.681818	0.112312	ILMN_1242086, ILMN_1254561, ILMN_2769832, ILMN_2937596, ILMN_2637757, ILMN_2584685	623	56	13588	2.33685	1	0.71282	87.7535
GOTERM_BP_FAT	GO:0045619~regulation of lymphocyte differentiation	6	0.681818	0.125384	ILMN_1242086, ILMN_2637757, ILMN_2865016, ILMN_2584685, ILMN_1220996, ILMN_1239528	623	58	13588	2.25627	1	0.736947	90.5715
GOTERM_BP_FAT	GO:0002694~regulation of leukocyte activation	11	1.25	0.168624	ILMN_2748875, ILMN_1242086, ILMN_2711461, ILMN_2698443, ILMN_2642349, ILMN_1244424, ILMN_2637757, ILMN_2865016, ILMN_2584685, ILMN_1220996, ILMN_1239528	623	154	13588	1.5579	1	0.797511	96.1425
GOTERM_BP_FAT	GO:0045580~regulation of T cell differentiation	5	0.568182	0.176026	ILMN_1242086, ILMN_2637757, ILMN_2865016, ILMN_2584685, ILMN_1239528	623	48	13588	2.27194	1	0.809307	96.7051
GOTERM_BP_FAT	GO:0050865~regulation of cell activation	11	1.25	0.178271	ILMN_2748875, ILMN_1242086, ILMN_2711461, ILMN_2698443, ILMN_2642349, ILMN_1244424, ILMN_2637757, ILMN_2865016, ILMN_2584685, ILMN_1220996, ILMN_1239528	623	156	13588	1.53793	1	0.810475	96.8598
GOTERM_BP_FAT	GO:0050870~positive regulation of T cell activation	6	0.681818	0.183927	ILMN_1242086, ILMN_2698443, ILMN_2637757, ILMN_2865016, ILMN_2584685, ILMN_1239528	623	66	13588	1.98278	1	0.814962	97.2197
GOTERM_BP_FAT	GO:0050863~regulation of T cell activation	8	0.909091	0.225352	ILMN_1242086, ILMN_2711461, ILMN_2698443, ILMN_2637757, ILMN_2865016, ILMN_2584685, ILMN_1220996, ILMN_1239528	623	108	13588	1.6156	1	0.858589	98.8901
GOTERM_BP_FAT	GO:0051251~positive regulation of lymphocyte activation	7	0.795455	0.260603	ILMN_1242086, ILMN_2711461, ILMN_2698443, ILMN_2637757, ILMN_2865016, ILMN_2584685, ILMN_1239528	623	94	13588	1.62419	1	0.887493	99.5116
GOTERM_BP_FAT	GO:0051249~regulation of lymphocyte activation	8	0.909091	0.490493	ILMN_1242086, ILMN_2711461, ILMN_2698443, ILMN_2637757, ILMN_2865016, ILMN_2584685, ILMN_1220996, ILMN_1239528	623	144	13588	1.2117	1	0.977131	99.9993
GOTERM_BP_FAT	GO:0050864~regulation of B cell activation	3	0.340909	0.724118	ILMN_2711461, ILMN_1220996, ILMN_1239528	623	55	13588	1.18967	1	0.997959	100
Annotation Cluster 84	Enrichment Score: 0.9860968372883587
Category	Term	Count	%	PValue	Genes	List Total	Pop Hits	Pop Total	Fold Enrichment	Bonferroni	Benjamini	FDR
KEGG_PATHWAY	mmu05412:Arrhythmogenic right ventricular cardiomyopathy (ARVC)	8	0.909091	0.0438468	ILMN_1242390, ILMN_2663841, ILMN_2701778, ILMN_1242308, ILMN_3121891, ILMN_1248215, ILMN_1221646, ILMN_1255510, ILMN_2597710, ILMN_1254405, ILMN_2605284, ILMN_2844032, ILMN_2634689, ILMN_2616164, ILMN_2662387	251	75	5738	2.43846	0.999162	0.474825	41.7391
KEGG_PATHWAY	mmu05414:Dilated cardiomyopathy	9	1.02273	0.0462713	ILMN_2663841, ILMN_2701778, ILMN_3121891, ILMN_2847004, ILMN_1248215, ILMN_1221646, ILMN_1255510, ILMN_2597710, ILMN_1254405, ILMN_2605284, ILMN_2748966, ILMN_2711461, ILMN_2844032, ILMN_2634689, ILMN_2616164, ILMN_2662387	251	92	5738	2.23636	0.999439	0.464088	43.4944
KEGG_PATHWAY	mmu05410:Hypertrophic cardiomyopathy (HCM)	8	0.909091	0.0723584	ILMN_2663841, ILMN_2701778, ILMN_3121891, ILMN_1248215, ILMN_1221646, ILMN_1255510, ILMN_2597710, ILMN_1254405, ILMN_2605284, ILMN_2748966, ILMN_2711461, ILMN_2844032, ILMN_2634689, ILMN_2616164, ILMN_2662387	251	84	5738	2.1772	0.999993	0.571587	59.5455
GOTERM_CC_FAT	GO:0008305~integrin complex	4	0.454545	0.151594	ILMN_2636424, ILMN_2701778, ILMN_2844032, ILMN_2634689, ILMN_2616164	606	28	12504	2.94767	1	0.665038	89.1896
SP_PIR_KEYWORDS	integrin	4	0.454545	0.527345	ILMN_2701778, ILMN_2853166, ILMN_2844032, ILMN_2634689, ILMN_2616164	811	61	17854	1.44359	1	0.929566	99.9975
Annotation Cluster 85	Enrichment Score: 0.9734280463730242
Category	Term	Count	%	PValue	Genes	List Total	Pop Hits	Pop Total	Fold Enrichment	Bonferroni	Benjamini	FDR
UP_SEQ_FEATURE	site:Susceptible to oxidation	4	0.454545	0.0191953	ILMN_2702266, ILMN_1255833, ILMN_2840213, ILMN_2670240	797	12	16021	6.70054	1	0.707182	28.8557
SP_PIR_KEYWORDS	oxidation	3	0.340909	0.115245	ILMN_2702266, ILMN_2840213, ILMN_2670240	811	13	17854	5.08034	1	0.530971	82.2889
SP_PIR_KEYWORDS	eye lens protein	3	0.340909	0.229313	ILMN_2702266, ILMN_2840213, ILMN_2670240	811	20	17854	3.30222	1	0.723296	97.4834
GOTERM_MF_FAT	GO:0005212~structural constituent of eye lens	3	0.340909	0.251791	ILMN_2702266, ILMN_2840213, ILMN_2670240	613	21	13288	3.09671	1	0.94751	98.8016
Annotation Cluster 86	Enrichment Score: 0.9631054403798425
Category	Term	Count	%	PValue	Genes	List Total	Pop Hits	Pop Total	Fold Enrichment	Bonferroni	Benjamini	FDR
GOTERM_BP_FAT	GO:0048839~inner ear development	9	1.02273	0.0480631	ILMN_1255582, ILMN_1227686, ILMN_2690126, ILMN_1225071, ILMN_2723799, ILMN_2491186, ILMN_2904117, ILMN_3105417, ILMN_2614463, ILMN_2606039, ILMN_2696682	623	88	13588	2.23063	1	0.487297	58.0303
GOTERM_BP_FAT	GO:0042472~inner ear morphogenesis	7	0.795455	0.0855179	ILMN_1227686, ILMN_2690126, ILMN_1225071, ILMN_2491186, ILMN_2904117, ILMN_2614463, ILMN_2606039, ILMN_2696682	623	67	13588	2.27872	1	0.636934	79.3151
GOTERM_BP_FAT	GO:0043583~ear development	9	1.02273	0.103814	ILMN_1255582, ILMN_1227686, ILMN_2690126, ILMN_1225071, ILMN_2723799, ILMN_2491186, ILMN_2904117, ILMN_3105417, ILMN_2614463, ILMN_2606039, ILMN_2696682	623	104	13588	1.88746	1	0.687323	85.5141
GOTERM_BP_FAT	GO:0042471~ear morphogenesis	7	0.795455	0.134315	ILMN_1227686, ILMN_2690126, ILMN_1225071, ILMN_2491186, ILMN_2904117, ILMN_2614463, ILMN_2606039, ILMN_2696682	623	76	13588	2.00887	1	0.750316	92.1319
GOTERM_BP_FAT	GO:0008589~regulation of smoothened signaling pathway	3	0.340909	0.266823	ILMN_1227686, ILMN_1225071, ILMN_2491186, ILMN_2614463	623	22	13588	2.97417	1	0.889303	99.5792
Annotation Cluster 87	Enrichment Score: 0.9465167365014068
Category	Term	Count	%	PValue	Genes	List Total	Pop Hits	Pop Total	Fold Enrichment	Bonferroni	Benjamini	FDR
GOTERM_BP_FAT	GO:0016049~cell growth	7	0.795455	0.00621219	ILMN_2738468, ILMN_1248028, ILMN_2748966, ILMN_1258906, ILMN_2711461, ILMN_2618714, ILMN_3150634, ILMN_1255833, ILMN_2984744, ILMN_2896200	623	37	13588	4.12633	1	0.173824	10.4023
SP_PIR_KEYWORDS	mitogen	5	0.568182	0.072445	ILMN_2768533, ILMN_2769918, ILMN_2748966, ILMN_3103896, ILMN_2711461, ILMN_2618714	811	35	17854	3.14497	1	0.423187	65.4628
KEGG_PATHWAY	mmu05212:Pancreatic cancer	6	0.681818	0.2038	ILMN_2768533, ILMN_2748966, ILMN_1213278, ILMN_1242086, ILMN_2711461, ILMN_3128725	251	72	5738	1.90505	1	0.776954	93.5817
GOTERM_BP_FAT	GO:0051781~positive regulation of cell division	4	0.454545	0.226718	ILMN_2768533, ILMN_2748966, ILMN_2711461, ILMN_2618714	623	36	13588	2.4234	1	0.858791	98.9241
GOTERM_BP_FAT	GO:0051302~regulation of cell division	4	0.454545	0.276484	ILMN_2768533, ILMN_2748966, ILMN_2711461, ILMN_2618714	623	40	13588	2.18106	1	0.89593	99.6669
KEGG_PATHWAY	mmu05211:Renal cell carcinoma	5	0.568182	0.364155	ILMN_2768533, ILMN_2748966, ILMN_2711461, ILMN_2618714, ILMN_2605819	251	70	5738	1.6329	1	0.825344	99.5728
Annotation Cluster 88	Enrichment Score: 0.927622152527139
Category	Term	Count	%	PValue	Genes	List Total	Pop Hits	Pop Total	Fold Enrichment	Bonferroni	Benjamini	FDR
GOTERM_BP_FAT	GO:0006041~glucosamine metabolic process	3	0.340909	0.0875244	ILMN_2750548, ILMN_2665754, ILMN_2674533	623	11	13588	5.94834	1	0.640858	80.1007
GOTERM_BP_FAT	GO:0006044~N-acetylglucosamine metabolic process	3	0.340909	0.0875244	ILMN_2750548, ILMN_2665754, ILMN_2674533	623	11	13588	5.94834	1	0.640858	80.1007
GOTERM_BP_FAT	GO:0006040~amino sugar metabolic process	3	0.340909	0.215217	ILMN_2750548, ILMN_2665754, ILMN_2674533	623	19	13588	3.44378	1	0.849159	98.6043
Annotation Cluster 89	Enrichment Score: 0.9233708663496452
Category	Term	Count	%	PValue	Genes	List Total	Pop Hits	Pop Total	Fold Enrichment	Bonferroni	Benjamini	FDR
GOTERM_CC_FAT	GO:0042470~melanosome	9	1.02273	0.05291	ILMN_1252970, ILMN_2806250, ILMN_1251894, ILMN_1230512, ILMN_2651054, ILMN_2614966, ILMN_2878060, ILMN_3028575, ILMN_2652721, ILMN_1256018, ILMN_3101732	606	85	12504	2.18474	1	0.415514	52.0797
GOTERM_CC_FAT	GO:0048770~pigment granule	9	1.02273	0.05291	ILMN_1252970, ILMN_2806250, ILMN_1251894, ILMN_1230512, ILMN_2651054, ILMN_2614966, ILMN_2878060, ILMN_3028575, ILMN_2652721, ILMN_1256018, ILMN_3101732	606	85	12504	2.18474	1	0.415514	52.0797
GOTERM_CC_FAT	GO:0031410~cytoplasmic vesicle	33	3.75	0.076702	ILMN_3130403, ILMN_1237090, ILMN_2692797, ILMN_2674884, ILMN_2647028, ILMN_1228631, ILMN_2983516, ILMN_2675811, ILMN_1252970, ILMN_2651556, ILMN_2748966, ILMN_2420956, ILMN_1230512, ILMN_2692942, ILMN_3105417, ILMN_3101732, ILMN_2878274, ILMN_1244874, ILMN_2806250, ILMN_2628757, ILMN_1222333, ILMN_1251894, ILMN_2641751, ILMN_2651054, ILMN_2485323, ILMN_1256018, ILMN_2672091, ILMN_3128725, ILMN_27…	606	508	12504	1.34038	1	0.524463	66.0377
GOTERM_CC_FAT	GO:0031982~vesicle	33	3.75	0.0948172	ILMN_3130403, ILMN_1237090, ILMN_2692797, ILMN_2674884, ILMN_2647028, ILMN_1228631, ILMN_2983516, ILMN_2675811, ILMN_1252970, ILMN_2651556, ILMN_2748966, ILMN_2420956, ILMN_1230512, ILMN_2692942, ILMN_3105417, ILMN_3101732, ILMN_2878274, ILMN_1244874, ILMN_2806250, ILMN_2628757, ILMN_1222333, ILMN_1251894, ILMN_2641751, ILMN_2651054, ILMN_2485323, ILMN_1256018, ILMN_2672091, ILMN_3128725, ILMN_27…	606	519	12504	1.31197	1	0.56513	74.0257
GOTERM_CC_FAT	GO:0016023~cytoplasmic membrane-bounded vesicle	23	2.61364	0.3596	ILMN_2692797, ILMN_1237090, ILMN_2674884, ILMN_2647028, ILMN_1228631, ILMN_2983516, ILMN_2675811, ILMN_1252970, ILMN_2748966, ILMN_1230512, ILMN_3105417, ILMN_3101732, ILMN_2878274, ILMN_2806250, ILMN_1244874, ILMN_2628757, ILMN_1222333, ILMN_1251894, ILMN_2641751, ILMN_2651054, ILMN_2485323, ILMN_1256018, ILMN_2672091, ILMN_3128725, ILMN_2735522, ILMN_1255582, ILMN_2711461, ILMN_2878060, ILMN_26…	606	414	12504	1.14631	1	0.870786	99.7597
GOTERM_CC_FAT	GO:0031988~membrane-bounded vesicle	23	2.61364	0.393719	ILMN_2692797, ILMN_1237090, ILMN_2674884, ILMN_2647028, ILMN_1228631, ILMN_2983516, ILMN_2675811, ILMN_1252970, ILMN_2748966, ILMN_1230512, ILMN_3105417, ILMN_3101732, ILMN_2878274, ILMN_2806250, ILMN_1244874, ILMN_2628757, ILMN_1222333, ILMN_1251894, ILMN_2641751, ILMN_2651054, ILMN_2485323, ILMN_1256018, ILMN_2672091, ILMN_3128725, ILMN_2735522, ILMN_1255582, ILMN_2711461, ILMN_2878060, ILMN_26…	606	420	12504	1.12994	1	0.896248	99.8854
Annotation Cluster 90	Enrichment Score: 0.9100324377631644
Category	Term	Count	%	PValue	Genes	List Total	Pop Hits	Pop Total	Fold Enrichment	Bonferroni	Benjamini	FDR
GOTERM_BP_FAT	GO:0003013~circulatory system process	10	1.13636	0.0680376	ILMN_2674351, ILMN_2659644, ILMN_1216042, ILMN_2723799, ILMN_2890935, ILMN_1237644, ILMN_1244424, ILMN_2717765, ILMN_1226688, ILMN_2621086	623	111	13588	1.96492	1	0.577481	71.1198
GOTERM_BP_FAT	GO:0008015~blood circulation	10	1.13636	0.0680376	ILMN_2674351, ILMN_2659644, ILMN_1216042, ILMN_2723799, ILMN_2890935, ILMN_1237644, ILMN_1244424, ILMN_2717765, ILMN_1226688, ILMN_2621086	623	111	13588	1.96492	1	0.577481	71.1198
GOTERM_BP_FAT	GO:0042311~vasodilation	4	0.454545	0.124148	ILMN_1216042, ILMN_2723799, ILMN_1237644, ILMN_1244424	623	27	13588	3.2312	1	0.736058	90.3339
GOTERM_BP_FAT	GO:0035150~regulation of tube size	5	0.568182	0.176026	ILMN_2674351, ILMN_1216042, ILMN_2723799, ILMN_1237644, ILMN_1244424	623	48	13588	2.27194	1	0.809307	96.7051
GOTERM_BP_FAT	GO:0050880~regulation of blood vessel size	5	0.568182	0.176026	ILMN_2674351, ILMN_1216042, ILMN_2723799, ILMN_1237644, ILMN_1244424	623	48	13588	2.27194	1	0.809307	96.7051
GOTERM_BP_FAT	GO:0003018~vascular process in circulatory system	5	0.568182	0.194631	ILMN_2674351, ILMN_1216042, ILMN_2723799, ILMN_1237644, ILMN_1244424	623	50	13588	2.18106	1	0.830189	97.797
Annotation Cluster 91	Enrichment Score: 0.9093697246453739
Category	Term	Count	%	PValue	Genes	List Total	Pop Hits	Pop Total	Fold Enrichment	Bonferroni	Benjamini	FDR
GOTERM_MF_FAT	GO:0005507~copper ion binding	7	0.795455	0.060962	ILMN_1221937, ILMN_3136561, ILMN_1255833, ILMN_1243212, ILMN_2596522, ILMN_1255871, ILMN_2625920, ILMN_2743476	613	61	13288	2.48752	1	0.707402	61.6852
UP_SEQ_FEATURE	metal ion-binding site:Copper	3	0.340909	0.169204	ILMN_1255833, ILMN_1255871, ILMN_2625920	797	15	16021	4.02033	1	0.991337	96.1465
SP_PIR_KEYWORDS	copper	5	0.568182	0.18131	ILMN_3136561, ILMN_1255833, ILMN_1243212, ILMN_1255871, ILMN_2625920, ILMN_2743476	811	49	17854	2.24641	1	0.661834	94.0872
Annotation Cluster 92	Enrichment Score: 0.9015614340532048
Category	Term	Count	%	PValue	Genes	List Total	Pop Hits	Pop Total	Fold Enrichment	Bonferroni	Benjamini	FDR
UP_SEQ_FEATURE	domain:Sushi 3	5	0.568182	0.0290767	ILMN_2691951, ILMN_2529089, ILMN_1234234, ILMN_2612895, ILMN_1238000, ILMN_2629486, ILMN_1234997	797	24	16021	4.18784	1	0.786618	40.4485
UP_SEQ_FEATURE	domain:Sushi 2	5	0.568182	0.0791573	ILMN_2691951, ILMN_2529089, ILMN_1234234, ILMN_2612895, ILMN_1238000, ILMN_2629486, ILMN_1234997	797	33	16021	3.0457	1	0.948381	76.5097
UP_SEQ_FEATURE	domain:Sushi 1	5	0.568182	0.0791573	ILMN_2691951, ILMN_2529089, ILMN_1234234, ILMN_2612895, ILMN_1238000, ILMN_2629486, ILMN_1234997	797	33	16021	3.0457	1	0.948381	76.5097
INTERPRO	IPR016060:Complement control module	6	0.681818	0.0934186	ILMN_2691951, ILMN_2529089, ILMN_1234234, ILMN_2646618, ILMN_2612895, ILMN_1238000, ILMN_2629486, ILMN_1234997	797	54	17763	2.47637	1	0.823185	79.5796
SP_PIR_KEYWORDS	sushi	5	0.568182	0.154593	ILMN_2691951, ILMN_2529089, ILMN_1234234, ILMN_2612895, ILMN_1238000, ILMN_2629486, ILMN_1234997	811	46	17854	2.39291	1	0.620939	90.6901
UP_SEQ_FEATURE	domain:Sushi 5	3	0.340909	0.169204	ILMN_2691951, ILMN_2529089, ILMN_1234234, ILMN_1234997	797	15	16021	4.02033	1	0.991337	96.1465
INTERPRO	IPR000436:Sushi/SCR/CCP	5	0.568182	0.212815	ILMN_2691951, ILMN_2529089, ILMN_1234234, ILMN_2612895, ILMN_1238000, ILMN_2629486, ILMN_1234997	797	53	17763	2.10258	1	0.949029	97.9269
UP_SEQ_FEATURE	domain:Sushi 4	3	0.340909	0.261769	ILMN_2691951, ILMN_2529089, ILMN_1234234, ILMN_1234997	797	20	16021	3.01524	1	0.998534	99.5162
SMART	SM00032:CCP	5	0.568182	0.310074	ILMN_2691951, ILMN_2529089, ILMN_1234234, ILMN_2612895, ILMN_1238000, ILMN_2629486, ILMN_1234997	486	53	9131	1.77246	1	0.919706	99.2296
Annotation Cluster 93	Enrichment Score: 0.8916777862695505
Category	Term	Count	%	PValue	Genes	List Total	Pop Hits	Pop Total	Fold Enrichment	Bonferroni	Benjamini	FDR
INTERPRO	IPR018503:Tetraspanin, conserved site	4	0.454545	0.0903024	ILMN_2725414, ILMN_2836710, ILMN_2758459, ILMN_2661035, ILMN_1235688, ILMN_2492403	797	24	17763	3.71455	1	0.816697	78.4125
INTERPRO	IPR000301:Tetraspanin, subgroup	4	0.454545	0.118487	ILMN_2725414, ILMN_2836710, ILMN_2758459, ILMN_2661035, ILMN_1235688, ILMN_2492403	797	27	17763	3.30183	1	0.864197	87.0342
PIR_SUPERFAMILY	PIRSF002419:CD9 antigen	3	0.340909	0.158128	ILMN_2725414, ILMN_2836710, ILMN_2758459, ILMN_1235688, ILMN_2492403	364	16	8136	4.19093	1	0.999778	90.8634
INTERPRO	IPR018499:Tetraspanin	4	0.454545	0.160292	ILMN_2725414, ILMN_2836710, ILMN_2758459, ILMN_2661035, ILMN_1235688, ILMN_2492403	797	31	17763	2.87578	1	0.918358	94.0978
Annotation Cluster 94	Enrichment Score: 0.8880818039810191
Category	Term	Count	%	PValue	Genes	List Total	Pop Hits	Pop Total	Fold Enrichment	Bonferroni	Benjamini	FDR
GOTERM_BP_FAT	GO:0032321~positive regulation of Rho GTPase activity	3	0.340909	0.0487585	ILMN_1233146, ILMN_2596183, ILMN_1227758, ILMN_2699663	623	8	13588	8.17897	1	0.488619	58.5675
GOTERM_BP_FAT	GO:0032320~positive regulation of Ras GTPase activity	3	0.340909	0.0737847	ILMN_1233146, ILMN_2596183, ILMN_1227758, ILMN_2699663	623	10	13588	6.54318	1	0.599332	74.1031
GOTERM_BP_FAT	GO:0043547~positive regulation of GTPase activity	3	0.340909	0.116964	ILMN_1233146, ILMN_2596183, ILMN_1227758, ILMN_2699663	623	13	13588	5.03321	1	0.717847	88.8369
GOTERM_BP_FAT	GO:0032319~regulation of Rho GTPase activity	3	0.340909	0.132489	ILMN_1233146, ILMN_2596183, ILMN_1227758, ILMN_2699663	623	14	13588	4.6737	1	0.749267	91.8341
GOTERM_BP_FAT	GO:0043087~regulation of GTPase activity	8	0.909091	0.133596	ILMN_1250612, ILMN_1233146, ILMN_2596183, ILMN_1243107, ILMN_2538422, ILMN_1227758, ILMN_2560804, ILMN_2630319, ILMN_1253668, ILMN_2699663	623	93	13588	1.87618	1	0.74966	92.0158
GOTERM_BP_FAT	GO:0032318~regulation of Ras GTPase activity	7	0.795455	0.159463	ILMN_1250612, ILMN_1233146, ILMN_2596183, ILMN_1243107, ILMN_2538422, ILMN_1227758, ILMN_2560804, ILMN_1253668, ILMN_2699663	623	80	13588	1.90843	1	0.789134	95.3205
GOTERM_BP_FAT	GO:0051345~positive regulation of hydrolase activity	5	0.568182	0.511361	ILMN_1233146, ILMN_2655360, ILMN_2596183, ILMN_1227758, ILMN_1240943, ILMN_2699663	623	81	13588	1.34633	1	0.980911	99.9997
Annotation Cluster 95	Enrichment Score: 0.8698152226991983
Category	Term	Count	%	PValue	Genes	List Total	Pop Hits	Pop Total	Fold Enrichment	Bonferroni	Benjamini	FDR
GOTERM_BP_FAT	GO:0048666~neuron development	23	2.61364	0.015463	ILMN_2727153, ILMN_1215135, ILMN_2739562, ILMN_1238000, ILMN_2589662, ILMN_3138904, ILMN_1233146, ILMN_2820703, ILMN_1252990, ILMN_2679243, ILMN_2675232, ILMN_2615312, ILMN_2776850, ILMN_3105417, ILMN_2658908, ILMN_2699663, ILMN_2790181, ILMN_1220826, ILMN_2924831, ILMN_2629486, ILMN_2672091, ILMN_2896200, ILMN_2655498, ILMN_1255582, ILMN_2662536, ILMN_1255833, ILMN_2737302, ILMN_2698443, ILMN_24…	623	292	13588	1.71796	1	0.283545	24.0191
GOTERM_BP_FAT	GO:0030030~cell projection organization	24	2.72727	0.021607	ILMN_2727153, ILMN_2630319, ILMN_2589662, ILMN_1233146, ILMN_1252990, ILMN_3123303, ILMN_2820703, ILMN_2675232, ILMN_2615312, ILMN_2776850, ILMN_3105417, ILMN_2658908, ILMN_2699663, ILMN_2790181, ILMN_1220826, ILMN_3047586, ILMN_2618714, ILMN_2640248, ILMN_2924831, ILMN_3031009, ILMN_2896200, ILMN_2655498, ILMN_1255582, ILMN_2662536, ILMN_2698443, ILMN_1255833, ILMN_2737302, ILMN_2634689, ILMN_24…	623	319	13588	1.64092	1	0.330754	31.9571
GOTERM_BP_FAT	GO:0030182~neuron differentiation	28	3.18182	0.0280938	ILMN_2727153, ILMN_1215135, ILMN_2739562, ILMN_2589662, ILMN_1238000, ILMN_3138904, ILMN_1233146, ILMN_1252990, ILMN_2820703, ILMN_2679243, ILMN_2756023, ILMN_2675232, ILMN_1244460, ILMN_2615312, ILMN_2776850, ILMN_2658908, ILMN_3105417, ILMN_2699663, ILMN_2790181, ILMN_1220826, ILMN_2723799, ILMN_2924831, ILMN_2629486, ILMN_2687169, ILMN_2672091, ILMN_2630749, ILMN_2896200, ILMN_2655498, ILMN_12…	623	399	13588	1.53057	1	0.368253	39.4854
GOTERM_BP_FAT	GO:0031175~neuron projection development	17	1.93182	0.0427023	ILMN_2790181, ILMN_2727153, ILMN_1220826, ILMN_2924831, ILMN_2589662, ILMN_2896200, ILMN_2655498, ILMN_1233146, ILMN_1255582, ILMN_1252990, ILMN_2820703, ILMN_2662536, ILMN_2675232, ILMN_2698443, ILMN_1255833, ILMN_2737302, ILMN_2615312, ILMN_2776850, ILMN_2473274, ILMN_3105417, ILMN_3158250, ILMN_2658908, ILMN_2699663	623	218	13588	1.70083	1	0.461492	53.6634
GOTERM_BP_FAT	GO:0032989~cellular component morphogenesis	22	2.5	0.130068	ILMN_1256950, ILMN_2727153, ILMN_2725414, ILMN_2589662, ILMN_1252990, ILMN_2675232, ILMN_2615312, ILMN_2893199, ILMN_2776850, ILMN_2658908, ILMN_3105417, ILMN_2696682, ILMN_1220826, ILMN_2640248, ILMN_2924831, ILMN_3128725, ILMN_2896200, ILMN_2735184, ILMN_2937542, ILMN_1255582, ILMN_2711461, ILMN_2662536, ILMN_1255833, ILMN_2737302, ILMN_2698443, ILMN_2769832, ILMN_3158250, ILMN_2648455	623	351	13588	1.36705	1	0.745121	91.423
GOTERM_BP_FAT	GO:0000902~cell morphogenesis	19	2.15909	0.179488	ILMN_2727153, ILMN_2589662, ILMN_1252990, ILMN_2675232, ILMN_2615312, ILMN_2893199, ILMN_2776850, ILMN_2658908, ILMN_3105417, ILMN_1220826, ILMN_2640248, ILMN_2924831, ILMN_3128725, ILMN_2896200, ILMN_2735184, ILMN_1255582, ILMN_2937542, ILMN_2711461, ILMN_2662536, ILMN_2737302, ILMN_1255833, ILMN_2698443, ILMN_2769832, ILMN_3158250, ILMN_2648455	623	309	13588	1.3411	1	0.810701	96.9407
GOTERM_BP_FAT	GO:0048812~neuron projection morphogenesis	12	1.36364	0.183808	ILMN_2727153, ILMN_1220826, ILMN_2924831, ILMN_2589662, ILMN_2896200, ILMN_1255582, ILMN_1252990, ILMN_2662536, ILMN_2675232, ILMN_2698443, ILMN_1255833, ILMN_2737302, ILMN_2615312, ILMN_2776850, ILMN_2658908, ILMN_3158250, ILMN_3105417	623	176	13588	1.48709	1	0.815783	97.2126
GOTERM_BP_FAT	GO:0048858~cell projection morphogenesis	13	1.47727	0.215913	ILMN_2727153, ILMN_1220826, ILMN_2924831, ILMN_2640248, ILMN_2589662, ILMN_2896200, ILMN_1255582, ILMN_1252990, ILMN_2662536, ILMN_2675232, ILMN_2698443, ILMN_1255833, ILMN_2737302, ILMN_2615312, ILMN_2776850, ILMN_3105417, ILMN_2658908, ILMN_3158250	623	202	13588	1.40365	1	0.849306	98.6259
GOTERM_BP_FAT	GO:0032990~cell part morphogenesis	13	1.47727	0.265578	ILMN_2727153, ILMN_1220826, ILMN_2924831, ILMN_2640248, ILMN_2589662, ILMN_2896200, ILMN_1255582, ILMN_1252990, ILMN_2662536, ILMN_2675232, ILMN_2698443, ILMN_1255833, ILMN_2737302, ILMN_2615312, ILMN_2776850, ILMN_3105417, ILMN_2658908, ILMN_3158250	623	212	13588	1.33744	1	0.889363	99.5664
GOTERM_BP_FAT	GO:0000904~cell morphogenesis involved in differentiation	12	1.36364	0.378796	ILMN_1220826, ILMN_2589662, ILMN_2896200, ILMN_2735184, ILMN_2937542, ILMN_1255582, ILMN_1252990, ILMN_2662536, ILMN_2711461, ILMN_1255833, ILMN_2737302, ILMN_2698443, ILMN_2615312, ILMN_2658908, ILMN_3158250, ILMN_3105417, ILMN_2648455	623	212	13588	1.23456	1	0.949791	99.9773
GOTERM_BP_FAT	GO:0007411~axon guidance	6	0.681818	0.467708	ILMN_1255582, ILMN_2662536, ILMN_2698443, ILMN_2737302, ILMN_1255833, ILMN_2589662, ILMN_3105417, ILMN_3158250, ILMN_2658908	623	98	13588	1.33534	1	0.973293	99.9985
GOTERM_BP_FAT	GO:0007409~axonogenesis	9	1.02273	0.471662	ILMN_1220826, ILMN_2589662, ILMN_2896200, ILMN_1255582, ILMN_1252990, ILMN_2662536, ILMN_1255833, ILMN_2737302, ILMN_2698443, ILMN_2615312, ILMN_2658908, ILMN_3158250, ILMN_3105417	623	163	13588	1.20427	1	0.973977	99.9987
GOTERM_BP_FAT	GO:0048667~cell morphogenesis involved in neuron differentiation	9	1.02273	0.597584	ILMN_1220826, ILMN_2589662, ILMN_2896200, ILMN_1255582, ILMN_1252990, ILMN_2662536, ILMN_1255833, ILMN_2737302, ILMN_2698443, ILMN_2615312, ILMN_2658908, ILMN_3158250, ILMN_3105417	623	182	13588	1.07855	1	0.991143	100
Annotation Cluster 96	Enrichment Score: 0.8568845140330732
Category	Term	Count	%	PValue	Genes	List Total	Pop Hits	Pop Total	Fold Enrichment	Bonferroni	Benjamini	FDR
UP_SEQ_FEATURE	short sequence motif:WSXWS motif	5	0.568182	0.0657048	ILMN_2668696, ILMN_2747811, ILMN_2703712, ILMN_1248616, ILMN_1229957, ILMN_1239528	797	31	16021	3.2422	1	0.934622	69.694
SP_PIR_KEYWORDS	cytokine receptor	4	0.454545	0.0673742	ILMN_2711615, ILMN_1229957, ILMN_2469333, ILMN_1239528	811	21	17854	4.19329	1	0.410184	62.6956
KEGG_PATHWAY	mmu04630:Jak-STAT signaling pathway	10	1.13636	0.217009	ILMN_1225797, ILMN_2668696, ILMN_1213278, ILMN_1246473, ILMN_2703712, ILMN_2739562, ILMN_1248616, ILMN_1229957, ILMN_1257971, ILMN_1220996, ILMN_1239528	251	152	5738	1.50398	1	0.773865	94.7534
GOTERM_MF_FAT	GO:0019955~cytokine binding	7	0.795455	0.219067	ILMN_2711615, ILMN_2668696, ILMN_1230485, ILMN_2703712, ILMN_1248616, ILMN_1229957, ILMN_2469333, ILMN_1239528	613	88	13288	1.72431	1	0.934825	97.6977
GOTERM_MF_FAT	GO:0004896~cytokine receptor activity	5	0.568182	0.246849	ILMN_2711615, ILMN_2668696, ILMN_2703712, ILMN_1248616, ILMN_1229957, ILMN_1239528	613	55	13288	1.97064	1	0.946022	98.675
Annotation Cluster 97	Enrichment Score: 0.856284735221759
Category	Term	Count	%	PValue	Genes	List Total	Pop Hits	Pop Total	Fold Enrichment	Bonferroni	Benjamini	FDR
INTERPRO	IPR018502:Annexin repeat	3	0.340909	0.0983401	ILMN_2878060, ILMN_3135781, ILMN_2552516	797	12	17763	5.57183	1	0.830906	81.3031
INTERPRO	IPR001464:Annexin	3	0.340909	0.0983401	ILMN_2878060, ILMN_3135781, ILMN_2552516	797	12	17763	5.57183	1	0.830906	81.3031
INTERPRO	IPR018252:Annexin repeat, conserved site	3	0.340909	0.0983401	ILMN_2878060, ILMN_3135781, ILMN_2552516	797	12	17763	5.57183	1	0.830906	81.3031
SP_PIR_KEYWORDS	annexin	3	0.340909	0.100426	ILMN_2878060, ILMN_3135781, ILMN_2552516	811	12	17854	5.5037	1	0.495027	77.6009
SP_PIR_KEYWORDS	calcium/phospholipid-binding	3	0.340909	0.115245	ILMN_2878060, ILMN_3135781, ILMN_2552516	811	13	17854	5.08034	1	0.530971	82.2889
UP_SEQ_FEATURE	repeat:Annexin 4	3	0.340909	0.11706	ILMN_2878060, ILMN_3135781, ILMN_2552516	797	12	16021	5.02541	1	0.975305	88.7737
UP_SEQ_FEATURE	repeat:Annexin 3	3	0.340909	0.11706	ILMN_2878060, ILMN_3135781, ILMN_2552516	797	12	16021	5.02541	1	0.975305	88.7737
UP_SEQ_FEATURE	repeat:Annexin 2	3	0.340909	0.11706	ILMN_2878060, ILMN_3135781, ILMN_2552516	797	12	16021	5.02541	1	0.975305	88.7737
UP_SEQ_FEATURE	repeat:Annexin 1	3	0.340909	0.11706	ILMN_2878060, ILMN_3135781, ILMN_2552516	797	12	16021	5.02541	1	0.975305	88.7737
SMART	SM00335:ANX	3	0.340909	0.130755	ILMN_2878060, ILMN_3135781, ILMN_2552516	486	12	9131	4.69702	1	0.773584	84.0722
GOTERM_MF_FAT	GO:0005544~calcium-dependent phospholipid binding	3	0.340909	0.30381	ILMN_2878060, ILMN_3135781, ILMN_2552516	613	24	13288	2.70962	1	0.966851	99.6007
GOTERM_MF_FAT	GO:0005543~phospholipid binding	6	0.681818	0.645984	ILMN_2658980, ILMN_1214118, ILMN_2878060, ILMN_3135781, ILMN_2552516, ILMN_2894457	613	119	13288	1.09296	1	0.999033	100
Annotation Cluster 98	Enrichment Score: 0.8504392761983495
Category	Term	Count	%	PValue	Genes	List Total	Pop Hits	Pop Total	Fold Enrichment	Bonferroni	Benjamini	FDR
GOTERM_MF_FAT	GO:0045028~purinergic nucleotide receptor activity, G-protein coupled	4	0.454545	0.11559	ILMN_1219200, ILMN_1244424, ILMN_2640346, ILMN_2663130	613	26	13288	3.33492	1	0.840432	84.6407
GOTERM_MF_FAT	GO:0001608~nucleotide receptor activity, G-protein coupled	4	0.454545	0.11559	ILMN_1219200, ILMN_1244424, ILMN_2640346, ILMN_2663130	613	26	13288	3.33492	1	0.840432	84.6407
GOTERM_MF_FAT	GO:0016502~nucleotide receptor activity	4	0.454545	0.136376	ILMN_1219200, ILMN_1244424, ILMN_2640346, ILMN_2663130	613	28	13288	3.09671	1	0.873679	89.3135
GOTERM_MF_FAT	GO:0001614~purinergic nucleotide receptor activity	4	0.454545	0.136376	ILMN_1219200, ILMN_1244424, ILMN_2640346, ILMN_2663130	613	28	13288	3.09671	1	0.873679	89.3135
INTERPRO	IPR002286:P2 purinoceptor	3	0.340909	0.225161	ILMN_1219200, ILMN_2640346, ILMN_2663130	797	20	17763	3.3431	1	0.953989	98.3952
Annotation Cluster 99	Enrichment Score: 0.8470472513135999
Category	Term	Count	%	PValue	Genes	List Total	Pop Hits	Pop Total	Fold Enrichment	Bonferroni	Benjamini	FDR
GOTERM_BP_FAT	GO:0051017~actin filament bundle formation	4	0.454545	0.0287805	ILMN_1242390, ILMN_2697304, ILMN_2804487, ILMN_2924831, ILMN_2776850, ILMN_1212938	623	15	13588	5.81616	1	0.37351	40.2347
GOTERM_BP_FAT	GO:0007015~actin filament organization	5	0.568182	0.253563	ILMN_1242390, ILMN_2697304, ILMN_2804487, ILMN_2924831, ILMN_2776850, ILMN_2893199, ILMN_1212938	623	56	13588	1.94737	1	0.882479	99.4228
GOTERM_MF_FAT	GO:0051015~actin filament binding	4	0.454545	0.394161	ILMN_1242390, ILMN_1229819, ILMN_2804487, ILMN_2924831, ILMN_2776850, ILMN_1212938	613	49	13288	1.76955	1	0.985636	99.9521
Annotation Cluster 100	Enrichment Score: 0.830868700296356
Category	Term	Count	%	PValue	Genes	List Total	Pop Hits	Pop Total	Fold Enrichment	Bonferroni	Benjamini	FDR
SP_PIR_KEYWORDS	chemotaxis	8	0.909091	0.0217347	ILMN_2776603, ILMN_2671738, ILMN_2737302, ILMN_2710905, ILMN_2803674, ILMN_2710253, ILMN_1223257, ILMN_1253919, ILMN_3158250, ILMN_2658908	811	62	17854	2.84062	0.999935	0.247029	26.7028
GOTERM_BP_FAT	GO:0042330~taxis	10	1.13636	0.0620845	ILMN_2776603, ILMN_2748875, ILMN_2671738, ILMN_2737302, ILMN_2710905, ILMN_2803674, ILMN_2710253, ILMN_1223257, ILMN_1253919, ILMN_3158250, ILMN_2658908, ILMN_2680770	623	109	13588	2.00097	1	0.555878	67.6896
GOTERM_BP_FAT	GO:0006935~chemotaxis	10	1.13636	0.0620845	ILMN_2776603, ILMN_2748875, ILMN_2671738, ILMN_2737302, ILMN_2710905, ILMN_2803674, ILMN_2710253, ILMN_1223257, ILMN_1253919, ILMN_3158250, ILMN_2658908, ILMN_2680770	623	109	13588	2.00097	1	0.555878	67.6896
GOTERM_BP_FAT	GO:0007610~behavior	26	2.95455	0.0823173	ILMN_2776603, ILMN_3141048, ILMN_1253919, ILMN_2680770, ILMN_3138904, ILMN_1252990, ILMN_2679243, ILMN_2675232, ILMN_2658908, ILMN_3105417, ILMN_2616164, ILMN_2671738, ILMN_2723799, ILMN_2659663, ILMN_2491186, ILMN_2710905, ILMN_2710253, ILMN_2672091, ILMN_2748875, ILMN_1255582, ILMN_2668835, ILMN_2662926, ILMN_2737302, ILMN_1255833, ILMN_2890935, ILMN_2803674, ILMN_1223257, ILMN_2659660, ILMN_31…	623	405	13588	1.40019	1	0.627343	78.0012
SP_PIR_KEYWORDS	cytokine	13	1.47727	0.107976	ILMN_2776603, ILMN_1235433, ILMN_2595973, ILMN_2989955, ILMN_2671738, ILMN_1254561, ILMN_2710905, ILMN_2589662, ILMN_1253919, ILMN_2690603, ILMN_2737302, ILMN_1223257, ILMN_3158250, ILMN_2658908, ILMN_1257971	811	177	17854	1.61691	1	0.511584	80.117
GOTERM_BP_FAT	GO:0007626~locomotory behavior	16	1.81818	0.137753	ILMN_2776603, ILMN_2671738, ILMN_2723799, ILMN_2710905, ILMN_2710253, ILMN_3141048, ILMN_1253919, ILMN_2680770, ILMN_2672091, ILMN_2748875, ILMN_2668835, ILMN_2679243, ILMN_1255833, ILMN_2737302, ILMN_2803674, ILMN_1223257, ILMN_2658908, ILMN_3158250	623	239	13588	1.46012	1	0.754403	92.6648
INTERPRO	IPR001811:Small chemokine, interleukin-8-like	4	0.454545	0.229508	ILMN_2776603, ILMN_2737302, ILMN_1223257, ILMN_1253919, ILMN_3158250, ILMN_2658908	797	37	17763	2.40944	1	0.954301	98.535
PIR_SUPERFAMILY	PIRSF001950:small inducible chemokine, C/CC types	3	0.340909	0.240406	ILMN_2776603, ILMN_1223257, ILMN_1253919	364	21	8136	3.19309	1	0.999979	97.8129
INTERPRO	IPR000827:Small chemokine, C-C group, conserved site	3	0.340909	0.241977	ILMN_2776603, ILMN_1223257, ILMN_1253919	797	21	17763	3.1839	1	0.958662	98.8752
GOTERM_MF_FAT	GO:0008009~chemokine activity	4	0.454545	0.254312	ILMN_2776603, ILMN_2737302, ILMN_1223257, ILMN_1253919, ILMN_3158250, ILMN_2658908	613	38	13288	2.28179	1	0.947251	98.8617
GOTERM_MF_FAT	GO:0042379~chemokine receptor binding	4	0.454545	0.266906	ILMN_2776603, ILMN_2737302, ILMN_1223257, ILMN_1253919, ILMN_3158250, ILMN_2658908	613	39	13288	2.22328	1	0.953697	99.1221
SMART	SM00199:SCY	4	0.454545	0.313549	ILMN_2776603, ILMN_2737302, ILMN_1223257, ILMN_1253919, ILMN_3158250, ILMN_2658908	486	37	9131	2.03114	1	0.917294	99.279
KEGG_PATHWAY	mmu04062:Chemokine signaling pathway	9	1.02273	0.542151	ILMN_2776603, ILMN_3123303, ILMN_2847004, ILMN_2836875, ILMN_3047586, ILMN_1249680, ILMN_2737302, ILMN_1223257, ILMN_1253919, ILMN_3158250, ILMN_2658908, ILMN_1259653	251	182	5738	1.13047	1	0.902598	99.9918
Annotation Cluster 101	Enrichment Score: 0.8166394835911011
Category	Term	Count	%	PValue	Genes	List Total	Pop Hits	Pop Total	Fold Enrichment	Bonferroni	Benjamini	FDR
INTERPRO	IPR013816:ATP-grasp fold, subdomain 2	4	0.454545	0.0733111	ILMN_2818895, ILMN_2421890, ILMN_2667909, ILMN_2921698, ILMN_2743139, ILMN_3046836	797	22	17763	4.05224	1	0.787084	70.8669
INTERPRO	IPR011761:ATP-grasp fold	3	0.340909	0.12795	ILMN_2421890, ILMN_2921698, ILMN_2743139, ILMN_3046836	797	14	17763	4.77586	1	0.879072	89.114
KEGG_PATHWAY	mmu00640:Propanoate metabolism	3	0.340909	0.37833	ILMN_2421890, ILMN_2921698, ILMN_2743139, ILMN_3046836	251	30	5738	2.28606	1	0.83274	99.6744
Annotation Cluster 102	Enrichment Score: 0.8134372314690318
Category	Term	Count	%	PValue	Genes	List Total	Pop Hits	Pop Total	Fold Enrichment	Bonferroni	Benjamini	FDR
GOTERM_BP_FAT	GO:0021756~striatum development	3	0.340909	0.0737847	ILMN_2886828, ILMN_2659663, ILMN_2659660, ILMN_2672091	623	10	13588	6.54318	1	0.599332	74.1031
GOTERM_BP_FAT	GO:0021544~subpallium development	3	0.340909	0.116964	ILMN_2886828, ILMN_2659663, ILMN_2659660, ILMN_2672091	623	13	13588	5.03321	1	0.717847	88.8369
GOTERM_BP_FAT	GO:0021537~telencephalon development	5	0.568182	0.420407	ILMN_2658980, ILMN_2886828, ILMN_2659663, ILMN_2659660, ILMN_2672091, ILMN_3128725	623	72	13588	1.51462	1	0.962888	99.9933
Annotation Cluster 103	Enrichment Score: 0.8126442619461984
Category	Term	Count	%	PValue	Genes	List Total	Pop Hits	Pop Total	Fold Enrichment	Bonferroni	Benjamini	FDR
SP_PIR_KEYWORDS	Immunoglobulin domain	32	3.63636	0.0114348	ILMN_2711615, ILMN_3082864, ILMN_1221819, ILMN_2727643, ILMN_2700982, ILMN_2606736, ILMN_2865016, ILMN_1219764, ILMN_3138904, ILMN_2917497, ILMN_2558487, ILMN_2729422, ILMN_2670344, ILMN_2865448, ILMN_2949444, ILMN_1217117, ILMN_2770968, ILMN_2879600, ILMN_2678355, ILMN_2651715, ILMN_1225071, ILMN_1230485, ILMN_2831436, ILMN_2703712, ILMN_3092046, ILMN_2685329, ILMN_2699637, ILMN_2793138, ILMN_12…	811	443	17854	1.59023	0.993583	0.159784	15.0054
INTERPRO	IPR013151:Immunoglobulin	14	1.59091	0.0573854	ILMN_2711615, ILMN_2678355, ILMN_2651715, ILMN_1225071, ILMN_1230485, ILMN_2831436, ILMN_2703712, ILMN_2685329, ILMN_3092046, ILMN_2727643, ILMN_1229957, ILMN_2631161, ILMN_2700982, ILMN_1219764, ILMN_1223746, ILMN_1248616, ILMN_1217117, ILMN_2770968	797	178	17763	1.75294	1	0.736599	61.6065
UP_SEQ_FEATURE	domain:Ig-like C2-type 1	12	1.36364	0.0589232	ILMN_2711615, ILMN_3082864, ILMN_1225071, ILMN_2651715, ILMN_1230485, ILMN_2685329, ILMN_2727643, ILMN_2700982, ILMN_3138904, ILMN_2618408, ILMN_1223746, ILMN_1213273, ILMN_1217117, ILMN_1250766	797	130	16021	1.85554	1	0.923127	65.5886
UP_SEQ_FEATURE	domain:Ig-like C2-type 2	12	1.36364	0.0615853	ILMN_2711615, ILMN_3082864, ILMN_1225071, ILMN_2651715, ILMN_1230485, ILMN_2685329, ILMN_2727643, ILMN_2700982, ILMN_3138904, ILMN_2618408, ILMN_1223746, ILMN_1213273, ILMN_1217117, ILMN_1250766	797	131	16021	1.84137	1	0.928566	67.259
INTERPRO	IPR003598:Immunoglobulin subtype 2	14	1.59091	0.0779969	ILMN_2678355, ILMN_1225071, ILMN_1230485, ILMN_2831436, ILMN_2685329, ILMN_2727643, ILMN_3138904, ILMN_1219764, ILMN_2613000, ILMN_2729422, ILMN_2558487, ILMN_1223746, ILMN_2670344, ILMN_1213273, ILMN_2949444, ILMN_1217117, ILMN_1226665, ILMN_2770968	797	187	17763	1.66857	1	0.802655	73.1636
INTERPRO	IPR013098:Immunoglobulin I-set	10	1.13636	0.116884	ILMN_2879600, ILMN_2685329, ILMN_2727643, ILMN_2606736, ILMN_3138904, ILMN_2613000, ILMN_2558487, ILMN_2729422, ILMN_2670344, ILMN_1213273, ILMN_2949444, ILMN_1217117, ILMN_1226665	797	127	17763	1.75491	1	0.863808	86.647
UP_SEQ_FEATURE	domain:Ig-like C2-type 3	8	0.909091	0.141143	ILMN_2711615, ILMN_1225071, ILMN_1230485, ILMN_1223746, ILMN_1213273, ILMN_2685329, ILMN_2727643, ILMN_2700982, ILMN_1217117	797	87	16021	1.84843	1	0.985173	93.0934
INTERPRO	IPR003599:Immunoglobulin subtype	19	2.15909	0.167992	ILMN_2711615, ILMN_3082864, ILMN_2727643, ILMN_2700982, ILMN_2631161, ILMN_2606736, ILMN_2865016, ILMN_1219764, ILMN_1217117, ILMN_2770968, ILMN_2879600, ILMN_2651715, ILMN_2831436, ILMN_1230485, ILMN_3092046, ILMN_2685329, ILMN_2703712, ILMN_2699637, ILMN_1229957, ILMN_1223746, ILMN_2759952, ILMN_1248616, ILMN_2610822, ILMN_2992709, ILMN_1250766	797	313	17763	1.3529	1	0.926234	94.916
SMART	SM00408:IGc2	14	1.59091	0.194675	ILMN_2678355, ILMN_1225071, ILMN_1230485, ILMN_2831436, ILMN_2685329, ILMN_2727643, ILMN_3138904, ILMN_1219764, ILMN_2613000, ILMN_2729422, ILMN_2558487, ILMN_1223746, ILMN_2670344, ILMN_1213273, ILMN_2949444, ILMN_1217117, ILMN_1226665, ILMN_2770968	486	187	9131	1.40659	1	0.824241	94.1483
INTERPRO	IPR013783:Immunoglobulin-like fold	34	3.86364	0.232505	ILMN_2711615, ILMN_3082864, ILMN_1221819, ILMN_2727643, ILMN_2700982, ILMN_2631161, ILMN_2606736, ILMN_1230878, ILMN_1219764, ILMN_3138904, ILMN_2917497, ILMN_2542237, ILMN_2558487, ILMN_2729422, ILMN_2670344, ILMN_2865448, ILMN_2949444, ILMN_1217117, ILMN_2870696, ILMN_2770968, ILMN_2647331, ILMN_2879600, ILMN_2678355, ILMN_2651715, ILMN_1225071, ILMN_1230485, ILMN_2831436, ILMN_2618364, ILMN_26…	797	644	17763	1.17666	1	0.955027	98.6246
INTERPRO	IPR007110:Immunoglobulin-like	31	3.52273	0.305518	ILMN_2711615, ILMN_3082864, ILMN_1221819, ILMN_2727643, ILMN_2700982, ILMN_2631161, ILMN_2606736, ILMN_2865016, ILMN_1230878, ILMN_1219764, ILMN_3138904, ILMN_2917497, ILMN_2542237, ILMN_2558487, ILMN_2729422, ILMN_2670344, ILMN_2949444, ILMN_1217117, ILMN_2870696, ILMN_2770968, ILMN_2879600, ILMN_2678355, ILMN_2651715, ILMN_1225071, ILMN_1230485, ILMN_2831436, ILMN_2703712, ILMN_3092046, ILMN_26…	797	604	17763	1.14389	1	0.980416	99.7276
SMART	SM00409:IG	19	2.15909	0.40091	ILMN_2711615, ILMN_3082864, ILMN_2727643, ILMN_2700982, ILMN_2631161, ILMN_2606736, ILMN_2865016, ILMN_1219764, ILMN_1217117, ILMN_2770968, ILMN_2879600, ILMN_2651715, ILMN_2831436, ILMN_1230485, ILMN_3092046, ILMN_2685329, ILMN_2703712, ILMN_2699637, ILMN_1229957, ILMN_1223746, ILMN_2759952, ILMN_1248616, ILMN_2610822, ILMN_2992709, ILMN_1250766	486	313	9131	1.14049	1	0.947741	99.879
UP_SEQ_FEATURE	domain:Ig-like C2-type 5	4	0.454545	0.429019	ILMN_1230485, ILMN_2685329, ILMN_2727643, ILMN_2700982, ILMN_1217117	797	48	16021	1.67514	1	0.999943	99.9947
UP_SEQ_FEATURE	domain:Ig-like C2-type 4	4	0.454545	0.531424	ILMN_1230485, ILMN_2685329, ILMN_2727643, ILMN_2700982, ILMN_1217117	797	56	16021	1.43583	1	0.999994	99.9998
INTERPRO	IPR013106:Immunoglobulin V-set	9	1.02273	0.993162	ILMN_3082864, ILMN_1230485, ILMN_1223746, ILMN_2759952, ILMN_2685329, ILMN_2727643, ILMN_2793138, ILMN_2610822, ILMN_1217117, ILMN_2992709, ILMN_1250766	797	364	17763	0.55106	1	1	100
Annotation Cluster 104	Enrichment Score: 0.8109233340784772
Category	Term	Count	%	PValue	Genes	List Total	Pop Hits	Pop Total	Fold Enrichment	Bonferroni	Benjamini	FDR
GOTERM_BP_FAT	GO:0051336~regulation of hydrolase activity	14	1.59091	0.115469	ILMN_2655360, ILMN_1259180, ILMN_2596183, ILMN_2660555, ILMN_1227758, ILMN_2560804, ILMN_2630319, ILMN_1253668, ILMN_1245039, ILMN_1250612, ILMN_1233146, ILMN_1243107, ILMN_2538422, ILMN_2628629, ILMN_2829594, ILMN_1240943, ILMN_2699663	623	196	13588	1.5579	1	0.717376	88.4991
GOTERM_BP_FAT	GO:0043087~regulation of GTPase activity	8	0.909091	0.133596	ILMN_1250612, ILMN_1233146, ILMN_2596183, ILMN_1243107, ILMN_2538422, ILMN_1227758, ILMN_2560804, ILMN_2630319, ILMN_1253668, ILMN_2699663	623	93	13588	1.87618	1	0.74966	92.0158
GOTERM_BP_FAT	GO:0032318~regulation of Ras GTPase activity	7	0.795455	0.159463	ILMN_1250612, ILMN_1233146, ILMN_2596183, ILMN_1243107, ILMN_2538422, ILMN_1227758, ILMN_2560804, ILMN_1253668, ILMN_2699663	623	80	13588	1.90843	1	0.789134	95.3205
GOTERM_MF_FAT	GO:0005099~Ras GTPase activator activity	6	0.681818	0.179183	ILMN_1250612, ILMN_2596183, ILMN_1243107, ILMN_1227758, ILMN_2560804, ILMN_1253668, ILMN_2427307	613	65	13288	2.00095	1	0.91168	95.0785
GOTERM_MF_FAT	GO:0005100~Rho GTPase activator activity	3	0.340909	0.200063	ILMN_2596183, ILMN_1243107, ILMN_1227758, ILMN_1253668	613	18	13288	3.61283	1	0.921034	96.6778
Annotation Cluster 105	Enrichment Score: 0.8099457064069601
Category	Term	Count	%	PValue	Genes	List Total	Pop Hits	Pop Total	Fold Enrichment	Bonferroni	Benjamini	FDR
PIR_SUPERFAMILY	PIRSF002353:S-100 protein	3	0.340909	0.0975454	ILMN_1225602, ILMN_2710905, ILMN_2803674	364	12	8136	5.58791	1	0.996763	75.9935
UP_SEQ_FEATURE	calcium-binding region:2; high affinity	3	0.340909	0.11706	ILMN_1225602, ILMN_2710905, ILMN_2803674	797	12	16021	5.02541	1	0.975305	88.7737
UP_SEQ_FEATURE	calcium-binding region:1; low affinity	3	0.340909	0.11706	ILMN_1225602, ILMN_2710905, ILMN_2803674	797	12	16021	5.02541	1	0.975305	88.7737
INTERPRO	IPR013787:S100/CaBP-9k-type, calcium binding, subdomain	3	0.340909	0.241977	ILMN_1225602, ILMN_2710905, ILMN_2803674	797	21	17763	3.1839	1	0.958662	98.8752
INTERPRO	IPR001751:S100/CaBP-9k-type, calcium binding	3	0.340909	0.275722	ILMN_1225602, ILMN_2710905, ILMN_2803674	797	23	17763	2.90704	1	0.972882	99.4621
Annotation Cluster 106	Enrichment Score: 0.8017917642997099
Category	Term	Count	%	PValue	Genes	List Total	Pop Hits	Pop Total	Fold Enrichment	Bonferroni	Benjamini	FDR
UP_SEQ_FEATURE	lipid moiety-binding region:GPI-anchor amidated serine	7	0.795455	0.0543141	ILMN_1248916, ILMN_2707541, ILMN_1217493, ILMN_1248788, ILMN_2476452, ILMN_2771380, ILMN_2910934, ILMN_1244460, ILMN_2629191, ILMN_3000679	797	55	16021	2.55839	1	0.909402	62.5048
UP_SEQ_FEATURE	propeptide:Removed in mature form	17	1.93182	0.0821278	ILMN_1254179, ILMN_2653567, ILMN_2592620, ILMN_1217493, ILMN_2707541, ILMN_2618714, ILMN_1226683, ILMN_1238000, ILMN_2629191, ILMN_2629486, ILMN_2992047, ILMN_3000679, ILMN_1248916, ILMN_2662536, ILMN_1248788, ILMN_1213647, ILMN_2476452, ILMN_2771380, ILMN_2790097, ILMN_2910934, ILMN_1244460, ILMN_1259653	797	220	16021	1.55331	1	0.95191	77.8058
SP_PIR_KEYWORDS	gpi-anchor	8	0.909091	0.332142	ILMN_1248916, ILMN_2662536, ILMN_2707541, ILMN_1217493, ILMN_1248788, ILMN_2476452, ILMN_2771380, ILMN_2910934, ILMN_1244460, ILMN_2629191, ILMN_3000679	811	124	17854	1.42031	1	0.8121	99.6676
GOTERM_CC_FAT	GO:0031225~anchored to membrane	12	1.36364	0.418897	ILMN_2707541, ILMN_1217493, ILMN_1240868, ILMN_2629191, ILMN_3000679, ILMN_1248916, ILMN_2662536, ILMN_2795178, ILMN_2476452, ILMN_1248788, ILMN_2771380, ILMN_2910934, ILMN_2544368, ILMN_1244460, ILMN_2614966	606	207	12504	1.19615	1	0.899561	99.9355
Annotation Cluster 107	Enrichment Score: 0.7991472409187769
Category	Term	Count	%	PValue	Genes	List Total	Pop Hits	Pop Total	Fold Enrichment	Bonferroni	Benjamini	FDR
GOTERM_BP_FAT	GO:0022604~regulation of cell morphogenesis	9	1.02273	0.0762423	ILMN_2653567, ILMN_2748966, ILMN_1243107, ILMN_1213647, ILMN_2592823, ILMN_2675232, ILMN_1244460, ILMN_2937596, ILMN_2924831, ILMN_2776850, ILMN_2646618, ILMN_1253668	623	97	13588	2.02366	1	0.606578	75.288
GOTERM_BP_FAT	GO:0008360~regulation of cell shape	5	0.568182	0.166964	ILMN_2653567, ILMN_1243107, ILMN_1213647, ILMN_2592823, ILMN_2924831, ILMN_2776850, ILMN_2646618, ILMN_1253668	623	47	13588	2.32028	1	0.796258	96.0044
SP_PIR_KEYWORDS	cell shape	3	0.340909	0.314587	ILMN_2653567, ILMN_1213647, ILMN_2592823, ILMN_2646618	811	25	17854	2.64178	1	0.800102	99.5204
Annotation Cluster 108	Enrichment Score: 0.7880874366661085
Category	Term	Count	%	PValue	Genes	List Total	Pop Hits	Pop Total	Fold Enrichment	Bonferroni	Benjamini	FDR
GOTERM_BP_FAT	GO:0055066~di-, tri-valent inorganic cation homeostasis	14	1.59091	0.0165191	ILMN_2692797, ILMN_1249746, ILMN_3004177, ILMN_2596522, ILMN_2674884, ILMN_2485323, ILMN_2672091, ILMN_2675811, ILMN_2983516, ILMN_2777319, ILMN_2711461, ILMN_1216042, ILMN_1259206, ILMN_1255833, ILMN_2890935, ILMN_1240943, ILMN_2870696	623	146	13588	2.09143	1	0.291443	25.4431
GOTERM_BP_FAT	GO:0055080~cation homeostasis	15	1.70455	0.0432783	ILMN_2692797, ILMN_1249746, ILMN_3004177, ILMN_2596522, ILMN_2674884, ILMN_2485323, ILMN_2672091, ILMN_2675811, ILMN_2983516, ILMN_2777319, ILMN_2711461, ILMN_1216042, ILMN_1259206, ILMN_1255833, ILMN_2890935, ILMN_1240943, ILMN_2717765, ILMN_2870696	623	184	13588	1.77804	1	0.464162	54.1523
GOTERM_BP_FAT	GO:0055065~metal ion homeostasis	9	1.02273	0.11259	ILMN_2777319, ILMN_2711461, ILMN_1216042, ILMN_1255833, ILMN_1259206, ILMN_1249746, ILMN_2890935, ILMN_1240943, ILMN_2596522	623	106	13588	1.85184	1	0.712253	87.821
GOTERM_BP_FAT	GO:0048878~chemical homeostasis	23	2.61364	0.116765	ILMN_2725414, ILMN_2692797, ILMN_3004177, ILMN_2674884, ILMN_2983516, ILMN_2675811, ILMN_2777319, ILMN_2756023, ILMN_1259206, ILMN_1252214, ILMN_1240943, ILMN_2717765, ILMN_2992232, ILMN_2870696, ILMN_2723799, ILMN_2518744, ILMN_1222333, ILMN_1249746, ILMN_2628098, ILMN_2596522, ILMN_2485323, ILMN_2672091, ILMN_1216042, ILMN_2711461, ILMN_1255833, ILMN_2890935, ILMN_1237644	623	365	13588	1.37437	1	0.718665	88.7924
GOTERM_BP_FAT	GO:0042592~homeostatic process	34	3.86364	0.127461	ILMN_2769918, ILMN_3103896, ILMN_1215446, ILMN_2725414, ILMN_2692797, ILMN_3004177, ILMN_2674884, ILMN_1245039, ILMN_2983516, ILMN_2675811, ILMN_2668165, ILMN_2777319, ILMN_2975892, ILMN_2756023, ILMN_1259206, ILMN_1252214, ILMN_2685516, ILMN_2829594, ILMN_2939882, ILMN_1240943, ILMN_2992232, ILMN_2717765, ILMN_2743476, ILMN_2870696, ILMN_2723799, ILMN_1254561, ILMN_2518744, ILMN_1222333, ILMN_12…	623	584	13588	1.26979	1	0.741708	90.9585
GOTERM_BP_FAT	GO:0050801~ion homeostasis	19	2.15909	0.129018	ILMN_2725414, ILMN_2723799, ILMN_2692797, ILMN_2518744, ILMN_1249746, ILMN_3004177, ILMN_2596522, ILMN_2628098, ILMN_2674884, ILMN_2485323, ILMN_2672091, ILMN_2675811, ILMN_2983516, ILMN_2777319, ILMN_2711461, ILMN_1216042, ILMN_1259206, ILMN_1255833, ILMN_2890935, ILMN_1237644, ILMN_1240943, ILMN_2717765, ILMN_2870696	623	293	13588	1.41434	1	0.743469	91.2386
GOTERM_BP_FAT	GO:0055074~calcium ion homeostasis	8	0.909091	0.144588	ILMN_2777319, ILMN_2711461, ILMN_1216042, ILMN_1255833, ILMN_1259206, ILMN_1249746, ILMN_2890935, ILMN_1240943	623	95	13588	1.83668	1	0.767117	93.625
GOTERM_BP_FAT	GO:0030005~cellular di-, tri-valent inorganic cation homeostasis	10	1.13636	0.161106	ILMN_2692797, ILMN_3004177, ILMN_2596522, ILMN_2674884, ILMN_2485323, ILMN_2675811, ILMN_2983516, ILMN_2777319, ILMN_1216042, ILMN_2711461, ILMN_1255833, ILMN_2890935, ILMN_1240943	623	134	13588	1.62766	1	0.790446	95.4791
GOTERM_BP_FAT	GO:0030003~cellular cation homeostasis	10	1.13636	0.261404	ILMN_2692797, ILMN_3004177, ILMN_2596522, ILMN_2674884, ILMN_2485323, ILMN_2675811, ILMN_2983516, ILMN_2777319, ILMN_1216042, ILMN_2711461, ILMN_1255833, ILMN_2890935, ILMN_1240943	623	152	13588	1.43491	1	0.887658	99.5209
GOTERM_BP_FAT	GO:0006875~cellular metal ion homeostasis	7	0.795455	0.308311	ILMN_2777319, ILMN_2711461, ILMN_1216042, ILMN_1255833, ILMN_2890935, ILMN_1240943, ILMN_2596522	623	100	13588	1.52674	1	0.918455	99.8493
GOTERM_BP_FAT	GO:0006873~cellular ion homeostasis	15	1.70455	0.316425	ILMN_2725414, ILMN_2723799, ILMN_2692797, ILMN_2518744, ILMN_3004177, ILMN_2596522, ILMN_2628098, ILMN_2674884, ILMN_2485323, ILMN_2672091, ILMN_2675811, ILMN_2983516, ILMN_2777319, ILMN_2711461, ILMN_1216042, ILMN_1255833, ILMN_2890935, ILMN_1237644, ILMN_1240943	623	261	13588	1.25348	1	0.922603	99.8776
GOTERM_BP_FAT	GO:0055082~cellular chemical homeostasis	15	1.70455	0.352035	ILMN_2725414, ILMN_2723799, ILMN_2692797, ILMN_2518744, ILMN_3004177, ILMN_2596522, ILMN_2628098, ILMN_2674884, ILMN_2485323, ILMN_2672091, ILMN_2675811, ILMN_2983516, ILMN_2777319, ILMN_2711461, ILMN_1216042, ILMN_1255833, ILMN_2890935, ILMN_1237644, ILMN_1240943	623	268	13588	1.22074	1	0.940355	99.9523
GOTERM_BP_FAT	GO:0006874~cellular calcium ion homeostasis	6	0.681818	0.404287	ILMN_2777319, ILMN_2711461, ILMN_1216042, ILMN_1255833, ILMN_2890935, ILMN_1240943	623	91	13588	1.43806	1	0.958512	99.9892
GOTERM_BP_FAT	GO:0019725~cellular homeostasis	15	1.70455	0.708904	ILMN_2725414, ILMN_2723799, ILMN_2692797, ILMN_2518744, ILMN_3004177, ILMN_2596522, ILMN_2628098, ILMN_2674884, ILMN_2485323, ILMN_2672091, ILMN_2675811, ILMN_2983516, ILMN_2777319, ILMN_2711461, ILMN_1216042, ILMN_1255833, ILMN_2890935, ILMN_1237644, ILMN_1240943	623	343	13588	0.953816	1	0.997507	100
Annotation Cluster 109	Enrichment Score: 0.7758369807501566
Category	Term	Count	%	PValue	Genes	List Total	Pop Hits	Pop Total	Fold Enrichment	Bonferroni	Benjamini	FDR
GOTERM_BP_FAT	GO:0051050~positive regulation of transport	11	1.25	0.0809945	ILMN_3009463, ILMN_1242390, ILMN_2692797, ILMN_3009469, ILMN_1247592, ILMN_2662802, ILMN_2674884, ILMN_1256018, ILMN_2675811, ILMN_2983516, ILMN_2748875, ILMN_2748966, ILMN_1252214, ILMN_1244424, ILMN_2663258	623	132	13588	1.81755	1	0.62283	77.4355
GOTERM_BP_FAT	GO:0060341~regulation of cellular localization	11	1.25	0.203462	ILMN_3009463, ILMN_2748966, ILMN_2748875, ILMN_2711461, ILMN_3009469, ILMN_1247592, ILMN_1252214, ILMN_2937596, ILMN_1244424, ILMN_2667369, ILMN_2763294, ILMN_3138904	623	161	13588	1.49016	1	0.838186	98.1861
GOTERM_BP_FAT	GO:0051046~regulation of secretion	9	1.02273	0.213929	ILMN_2748875, ILMN_1247592, ILMN_1252214, ILMN_2937596, ILMN_1244424, ILMN_2667369, ILMN_2763294, ILMN_3138904, ILMN_1256018	623	125	13588	1.57036	1	0.849926	98.5633
GOTERM_BP_FAT	GO:0051047~positive regulation of secretion	5	0.568182	0.223586	ILMN_2748875, ILMN_1247592, ILMN_1252214, ILMN_1244424, ILMN_1256018	623	53	13588	2.0576	1	0.856961	98.8446
Annotation Cluster 110	Enrichment Score: 0.7625249632321274
Category	Term	Count	%	PValue	Genes	List Total	Pop Hits	Pop Total	Fold Enrichment	Bonferroni	Benjamini	FDR
GOTERM_BP_FAT	GO:0019220~regulation of phosphate metabolic process	22	2.5	0.0370492	ILMN_2517290, ILMN_2727503, ILMN_2692797, ILMN_2739562, ILMN_2674884, ILMN_2589662, ILMN_2983516, ILMN_2675811, ILMN_2748966, ILMN_3123303, ILMN_2685516, ILMN_1244460, ILMN_2659644, ILMN_1259180, ILMN_2709700, ILMN_1242086, ILMN_1254561, ILMN_3047586, ILMN_2618714, ILMN_2591031, ILMN_1230318, ILMN_3128725, ILMN_1220996, ILMN_2658980, ILMN_2591029, ILMN_2606660, ILMN_1255833	623	301	13588	1.59413	1	0.423738	48.596
GOTERM_BP_FAT	GO:0051174~regulation of phosphorus metabolic process	22	2.5	0.0370492	ILMN_2517290, ILMN_2727503, ILMN_2692797, ILMN_2739562, ILMN_2674884, ILMN_2589662, ILMN_2983516, ILMN_2675811, ILMN_2748966, ILMN_3123303, ILMN_2685516, ILMN_1244460, ILMN_2659644, ILMN_1259180, ILMN_2709700, ILMN_1242086, ILMN_1254561, ILMN_3047586, ILMN_2618714, ILMN_2591031, ILMN_1230318, ILMN_3128725, ILMN_1220996, ILMN_2658980, ILMN_2591029, ILMN_2606660, ILMN_1255833	623	301	13588	1.59413	1	0.423738	48.596
GOTERM_BP_FAT	GO:0007243~protein kinase cascade	18	2.04545	0.0442831	ILMN_3009463, ILMN_2692797, ILMN_3009469, ILMN_2592823, ILMN_2674884, ILMN_2983516, ILMN_2675811, ILMN_1242767, ILMN_2748966, ILMN_3123303, ILMN_2729422, ILMN_1244460, ILMN_1212692, ILMN_1257971, ILMN_2659644, ILMN_2704141, ILMN_3047586, ILMN_2518744, ILMN_2740764, ILMN_2874491, ILMN_2628098, ILMN_2658980, ILMN_1213278, ILMN_2606660, ILMN_3160659	623	236	13588	1.66352	1	0.470135	54.9938
GOTERM_BP_FAT	GO:0042325~regulation of phosphorylation	21	2.38636	0.0465886	ILMN_2517290, ILMN_2727503, ILMN_2692797, ILMN_2739562, ILMN_2674884, ILMN_2589662, ILMN_2983516, ILMN_2675811, ILMN_2748966, ILMN_3123303, ILMN_2685516, ILMN_1244460, ILMN_2659644, ILMN_2709700, ILMN_1242086, ILMN_1254561, ILMN_3047586, ILMN_2618714, ILMN_2591031, ILMN_1230318, ILMN_3128725, ILMN_1220996, ILMN_2658980, ILMN_2591029, ILMN_2606660, ILMN_1255833	623	290	13588	1.57939	1	0.482037	56.8696
GOTERM_BP_FAT	GO:0045859~regulation of protein kinase activity	13	1.47727	0.146033	ILMN_2659644, ILMN_2709700, ILMN_1242086, ILMN_1254561, ILMN_2692797, ILMN_3047586, ILMN_2674884, ILMN_1230318, ILMN_1220996, ILMN_2675811, ILMN_2983516, ILMN_2658980, ILMN_2748966, ILMN_3123303, ILMN_2606660, ILMN_1255833, ILMN_1244460	623	186	13588	1.5244	1	0.768227	93.8121
GOTERM_BP_FAT	GO:0000165~MAPKKK cascade	9	1.02273	0.151503	ILMN_2659644, ILMN_2704141, ILMN_2692797, ILMN_2592823, ILMN_3047586, ILMN_2674884, ILMN_2675811, ILMN_2983516, ILMN_1242767, ILMN_2748966, ILMN_3123303, ILMN_2729422, ILMN_3160659, ILMN_1244460	623	114	13588	1.72189	1	0.774219	94.4747
GOTERM_BP_FAT	GO:0043549~regulation of kinase activity	13	1.47727	0.170684	ILMN_2659644, ILMN_2709700, ILMN_1242086, ILMN_1254561, ILMN_2692797, ILMN_3047586, ILMN_2674884, ILMN_1230318, ILMN_1220996, ILMN_2675811, ILMN_2983516, ILMN_2658980, ILMN_2748966, ILMN_3123303, ILMN_2606660, ILMN_1255833, ILMN_1244460	623	192	13588	1.47676	1	0.800691	96.3075
GOTERM_BP_FAT	GO:0051338~regulation of transferase activity	13	1.47727	0.201836	ILMN_2659644, ILMN_2709700, ILMN_1242086, ILMN_1254561, ILMN_2692797, ILMN_3047586, ILMN_2674884, ILMN_1230318, ILMN_1220996, ILMN_2675811, ILMN_2983516, ILMN_2658980, ILMN_2748966, ILMN_3123303, ILMN_2606660, ILMN_1255833, ILMN_1244460	623	199	13588	1.42481	1	0.837439	98.1197
GOTERM_BP_FAT	GO:0045860~positive regulation of protein kinase activity	9	1.02273	0.20788	ILMN_2659644, ILMN_1242086, ILMN_1254561, ILMN_2692797, ILMN_3047586, ILMN_2674884, ILMN_2675811, ILMN_2983516, ILMN_2658980, ILMN_2748966, ILMN_3123303, ILMN_2606660, ILMN_1244460	623	124	13588	1.58303	1	0.843372	98.3555
GOTERM_BP_FAT	GO:0043085~positive regulation of catalytic activity	16	1.81818	0.221872	ILMN_2659644, ILMN_2655360, ILMN_2596183, ILMN_1242086, ILMN_2847004, ILMN_1254561, ILMN_2692797, ILMN_3047586, ILMN_1227758, ILMN_2674884, ILMN_2675811, ILMN_2983516, ILMN_1233146, ILMN_2658980, ILMN_2748966, ILMN_3123303, ILMN_2606660, ILMN_1244460, ILMN_1244424, ILMN_1240943, ILMN_2699663	623	261	13588	1.33705	1	0.856254	98.7988
GOTERM_BP_FAT	GO:0033674~positive regulation of kinase activity	9	1.02273	0.245129	ILMN_2659644, ILMN_1242086, ILMN_1254561, ILMN_2692797, ILMN_3047586, ILMN_2674884, ILMN_2675811, ILMN_2983516, ILMN_2658980, ILMN_2748966, ILMN_3123303, ILMN_2606660, ILMN_1244460	623	130	13588	1.50996	1	0.877049	99.2964
GOTERM_BP_FAT	GO:0051347~positive regulation of transferase activity	9	1.02273	0.277709	ILMN_2659644, ILMN_1242086, ILMN_1254561, ILMN_2692797, ILMN_3047586, ILMN_2674884, ILMN_2675811, ILMN_2983516, ILMN_2658980, ILMN_2748966, ILMN_3123303, ILMN_2606660, ILMN_1244460	623	135	13588	1.45404	1	0.896497	99.6767
GOTERM_BP_FAT	GO:0044093~positive regulation of molecular function	17	1.93182	0.335318	ILMN_2659644, ILMN_2655360, ILMN_2596183, ILMN_1242086, ILMN_2847004, ILMN_1254561, ILMN_2692797, ILMN_3047586, ILMN_1227758, ILMN_2674884, ILMN_2675811, ILMN_2983516, ILMN_1233146, ILMN_2658980, ILMN_2748966, ILMN_3123303, ILMN_2711461, ILMN_2606660, ILMN_1244460, ILMN_1244424, ILMN_1240943, ILMN_2699663	623	306	13588	1.2117	1	0.932537	99.9253
GOTERM_BP_FAT	GO:0043405~regulation of MAP kinase activity	6	0.681818	0.340066	ILMN_2659644, ILMN_2748966, ILMN_3123303, ILMN_3047586, ILMN_1244460, ILMN_1230318, ILMN_1220996	623	84	13588	1.5579	1	0.93377	99.9342
GOTERM_BP_FAT	GO:0000187~activation of MAPK activity	4	0.454545	0.402881	ILMN_2659644, ILMN_2748966, ILMN_3123303, ILMN_3047586, ILMN_1244460	623	50	13588	1.74485	1	0.958236	99.9887
GOTERM_BP_FAT	GO:0043406~positive regulation of MAP kinase activity	4	0.454545	0.510943	ILMN_2659644, ILMN_2748966, ILMN_3123303, ILMN_3047586, ILMN_1244460	623	59	13588	1.47868	1	0.980989	99.9997
GOTERM_BP_FAT	GO:0032147~activation of protein kinase activity	3	0.340909	0.684651	ILMN_1242086, ILMN_2606660, ILMN_2692797, ILMN_2674884, ILMN_2983516, ILMN_2675811	623	51	13588	1.28298	1	0.996559	100
Annotation Cluster 111	Enrichment Score: 0.7472279090674048
Category	Term	Count	%	PValue	Genes	List Total	Pop Hits	Pop Total	Fold Enrichment	Bonferroni	Benjamini	FDR
GOTERM_MF_FAT	GO:0008237~metallopeptidase activity	17	1.93182	0.0126941	ILMN_2683204, ILMN_1248998, ILMN_2989955, ILMN_1256155, ILMN_1256970, ILMN_2641751, ILMN_1221652, ILMN_2629191, ILMN_2678218, ILMN_1254543, ILMN_2589651, ILMN_2710121, ILMN_2863362, ILMN_2645816, ILMN_2459899, ILMN_2476452, ILMN_1234413, ILMN_1217071, ILMN_2591187, ILMN_2696711	613	187	13288	1.97064	0.999941	0.385373	17.704
SP_PIR_KEYWORDS	metalloprotease	13	1.47727	0.0339463	ILMN_2989955, ILMN_1256155, ILMN_1256970, ILMN_2641751, ILMN_1221652, ILMN_2629191, ILMN_2678218, ILMN_2589651, ILMN_2710121, ILMN_2645816, ILMN_2863362, ILMN_2476452, ILMN_1234413, ILMN_1217071, ILMN_2591187, ILMN_2696711	811	146	17854	1.96022	1	0.291478	38.6286
GOTERM_MF_FAT	GO:0004222~metalloendopeptidase activity	11	1.25	0.0373524	ILMN_2683204, ILMN_2989955, ILMN_1256155, ILMN_1256970, ILMN_2641751, ILMN_1221652, ILMN_2678218, ILMN_1254543, ILMN_2863362, ILMN_2459899, ILMN_1234413, ILMN_1217071, ILMN_2696711	613	114	13288	2.09164	1	0.645125	44.0441
INTERPRO	IPR001818:Peptidase M10A and M12B, matrixin and adamalysin	5	0.568182	0.0957206	ILMN_1256155, ILMN_1256970, ILMN_1234413, ILMN_1217071, ILMN_1221652, ILMN_2696711, ILMN_2678218	797	39	17763	2.85735	1	0.826603	80.4035
INTERPRO	IPR006026:Peptidase, metallopeptidases	4	0.454545	0.128525	ILMN_2989955, ILMN_1217071, ILMN_2696711, ILMN_2678218	797	28	17763	3.1839	1	0.877076	89.2295
SP_PIR_KEYWORDS	collagen degradation	3	0.340909	0.162452	ILMN_1217071, ILMN_2696711, ILMN_2678218	811	16	17854	4.12777	1	0.636037	91.8416
GOTERM_BP_FAT	GO:0030574~collagen catabolic process	3	0.340909	0.181364	ILMN_1217071, ILMN_2696711, ILMN_2678218	623	17	13588	3.84893	1	0.812194	97.0617
SMART	SM00235:ZnMc	4	0.454545	0.184111	ILMN_2989955, ILMN_1217071, ILMN_2696711, ILMN_2678218	486	28	9131	2.68401	1	0.824374	93.058
INTERPRO	IPR006025:Peptidase M, neutral zinc metallopeptidases, zinc-binding site	7	0.795455	0.194897	ILMN_2863362, ILMN_2989955, ILMN_1234413, ILMN_1217071, ILMN_2696711, ILMN_2678218, ILMN_2589651	797	87	17763	1.79323	1	0.939872	97.0149
GOTERM_BP_FAT	GO:0044243~multicellular organismal catabolic process	3	0.340909	0.198202	ILMN_1217071, ILMN_2696711, ILMN_2678218	623	18	13588	3.6351	1	0.834306	97.963
INTERPRO	IPR000585:Hemopexin/matrixin	3	0.340909	0.258843	ILMN_1217071, ILMN_2696711, ILMN_2678218	797	22	17763	3.03918	1	0.967043	99.2188
INTERPRO	IPR018486:Hemopexin/matrixin, conserved site	3	0.340909	0.275722	ILMN_1217071, ILMN_2696711, ILMN_2678218	797	23	17763	2.90704	1	0.972882	99.4621
INTERPRO	IPR018487:Hemopexin/matrixin, repeat	3	0.340909	0.275722	ILMN_1217071, ILMN_2696711, ILMN_2678218	797	23	17763	2.90704	1	0.972882	99.4621
UP_SEQ_FEATURE	domain:Hemopexin-like 3	3	0.340909	0.280529	ILMN_1217071, ILMN_2696711, ILMN_2678218	797	21	16021	2.87166	1	0.998924	99.6922
UP_SEQ_FEATURE	domain:Hemopexin-like 4	3	0.340909	0.280529	ILMN_1217071, ILMN_2696711, ILMN_2678218	797	21	16021	2.87166	1	0.998924	99.6922
GOTERM_BP_FAT	GO:0032963~collagen metabolic process	3	0.340909	0.28407	ILMN_1217071, ILMN_2696711, ILMN_2678218	623	23	13588	2.84486	1	0.901412	99.7234
UP_SEQ_FEATURE	domain:Hemopexin-like 1	3	0.340909	0.299249	ILMN_1217071, ILMN_2696711, ILMN_2678218	797	22	16021	2.74113	1	0.999295	99.8063
UP_SEQ_FEATURE	domain:Hemopexin-like 2	3	0.340909	0.299249	ILMN_1217071, ILMN_2696711, ILMN_2678218	797	22	16021	2.74113	1	0.999295	99.8063
GOTERM_BP_FAT	GO:0044259~multicellular organismal macromolecule metabolic process	3	0.340909	0.301276	ILMN_1217071, ILMN_2696711, ILMN_2678218	623	24	13588	2.72632	1	0.913813	99.8198
UP_SEQ_FEATURE	short sequence motif:Cysteine switch	4	0.454545	0.305935	ILMN_1234413, ILMN_1217071, ILMN_2696711, ILMN_2678218	797	39	16021	2.06171	1	0.999382	99.8363
GOTERM_BP_FAT	GO:0044236~multicellular organismal metabolic process	3	0.340909	0.335442	ILMN_1217071, ILMN_2696711, ILMN_2678218	623	26	13588	2.51661	1	0.932137	99.9256
SMART	SM00120:HX	3	0.340909	0.347399	ILMN_1217071, ILMN_2696711, ILMN_2678218	486	23	9131	2.45062	1	0.932311	99.6284
UP_SEQ_FEATURE	metal ion-binding site:Zinc; catalytic	8	0.909091	0.370954	ILMN_2863362, ILMN_2973824, ILMN_2989955, ILMN_1256155, ILMN_1256970, ILMN_1234413, ILMN_2641751, ILMN_1217071, ILMN_1221652, ILMN_2589651	797	118	16021	1.36282	1	0.999848	99.9709
Annotation Cluster 112	Enrichment Score: 0.7454650281832346
Category	Term	Count	%	PValue	Genes	List Total	Pop Hits	Pop Total	Fold Enrichment	Bonferroni	Benjamini	FDR
GOTERM_BP_FAT	GO:0060284~regulation of cell development	14	1.59091	0.0308012	ILMN_2727503, ILMN_2739562, ILMN_2727643, ILMN_2937596, ILMN_2589662, ILMN_2904117, ILMN_3138904, ILMN_2748966, ILMN_1255582, ILMN_2711461, ILMN_2675232, ILMN_2790097, ILMN_1244460, ILMN_1217117, ILMN_2667369, ILMN_3105417	623	159	13588	1.92043	1	0.386374	42.3889
GOTERM_BP_FAT	GO:0022604~regulation of cell morphogenesis	9	1.02273	0.0762423	ILMN_2653567, ILMN_2748966, ILMN_1243107, ILMN_1213647, ILMN_2592823, ILMN_2675232, ILMN_1244460, ILMN_2937596, ILMN_2924831, ILMN_2776850, ILMN_2646618, ILMN_1253668	623	97	13588	2.02366	1	0.606578	75.288
GOTERM_BP_FAT	GO:0051960~regulation of nervous system development	11	1.25	0.141267	ILMN_1255582, ILMN_2711461, ILMN_2739562, ILMN_2790097, ILMN_2675232, ILMN_1244460, ILMN_2937596, ILMN_2589662, ILMN_2904117, ILMN_3105417, ILMN_2485323, ILMN_3138904	623	148	13588	1.62106	1	0.761128	93.1743
GOTERM_BP_FAT	GO:0050767~regulation of neurogenesis	10	1.13636	0.151291	ILMN_1255582, ILMN_2711461, ILMN_2739562, ILMN_2790097, ILMN_2675232, ILMN_1244460, ILMN_2937596, ILMN_2589662, ILMN_2904117, ILMN_3105417, ILMN_3138904	623	132	13588	1.65232	1	0.774935	94.4503
GOTERM_BP_FAT	GO:0045664~regulation of neuron differentiation	8	0.909091	0.186225	ILMN_1255582, ILMN_2739562, ILMN_2790097, ILMN_2675232, ILMN_1244460, ILMN_2937596, ILMN_2904117, ILMN_3105417, ILMN_3138904	623	102	13588	1.71063	1	0.817177	97.3546
GOTERM_BP_FAT	GO:0031344~regulation of cell projection organization	5	0.568182	0.263736	ILMN_2748966, ILMN_2675232, ILMN_1244460, ILMN_2937596, ILMN_3138904	623	57	13588	1.91321	1	0.889488	99.5468
GOTERM_BP_FAT	GO:0010975~regulation of neuron projection development	4	0.454545	0.365214	ILMN_2675232, ILMN_1244460, ILMN_2937596, ILMN_3138904	623	47	13588	1.85622	1	0.94578	99.9668
GOTERM_BP_FAT	GO:0010769~regulation of cell morphogenesis involved in differentiation	4	0.454545	0.402881	ILMN_2748966, ILMN_2675232, ILMN_1244460, ILMN_2937596	623	50	13588	1.74485	1	0.958236	99.9887
GOTERM_BP_FAT	GO:0050770~regulation of axonogenesis	3	0.340909	0.538599	ILMN_2675232, ILMN_1244460, ILMN_2937596	623	39	13588	1.67774	1	0.984461	99.9999
Annotation Cluster 113	Enrichment Score: 0.7445741993407896
Category	Term	Count	%	PValue	Genes	List Total	Pop Hits	Pop Total	Fold Enrichment	Bonferroni	Benjamini	FDR
GOTERM_BP_FAT	GO:0001933~negative regulation of protein amino acid phosphorylation	4	0.454545	0.0857324	ILMN_2591029, ILMN_2517290, ILMN_2727503, ILMN_2591031, ILMN_1220996	623	23	13588	3.79315	1	0.636222	79.4005
GOTERM_BP_FAT	GO:0001932~regulation of protein amino acid phosphorylation	10	1.13636	0.10301	ILMN_2748966, ILMN_2591029, ILMN_2517290, ILMN_2618714, ILMN_2727503, ILMN_2739562, ILMN_2685516, ILMN_2591031, ILMN_1230318, ILMN_1220996, ILMN_3128725	623	121	13588	1.80253	1	0.687458	85.2834
GOTERM_BP_FAT	GO:0042326~negative regulation of phosphorylation	4	0.454545	0.124148	ILMN_2591029, ILMN_2517290, ILMN_2727503, ILMN_2591031, ILMN_1220996	623	27	13588	3.2312	1	0.736058	90.3339
GOTERM_BP_FAT	GO:0031399~regulation of protein modification process	12	1.36364	0.135977	ILMN_1225797, ILMN_2517290, ILMN_2727503, ILMN_2618714, ILMN_2739562, ILMN_1230318, ILMN_2591031, ILMN_3128725, ILMN_1220996, ILMN_2748966, ILMN_2711461, ILMN_2591029, ILMN_2685516	623	165	13588	1.58623	1	0.752222	92.3939
GOTERM_BP_FAT	GO:0045936~negative regulation of phosphate metabolic process	4	0.454545	0.145304	ILMN_2591029, ILMN_2517290, ILMN_2727503, ILMN_2591031, ILMN_1220996	623	29	13588	3.00836	1	0.767657	93.7183
GOTERM_BP_FAT	GO:0010563~negative regulation of phosphorus metabolic process	4	0.454545	0.145304	ILMN_2591029, ILMN_2517290, ILMN_2727503, ILMN_2591031, ILMN_1220996	623	29	13588	3.00836	1	0.767657	93.7183
GOTERM_BP_FAT	GO:0050730~regulation of peptidyl-tyrosine phosphorylation	5	0.568182	0.223586	ILMN_2618714, ILMN_2739562, ILMN_2685516, ILMN_1220996, ILMN_3128725	623	53	13588	2.0576	1	0.856961	98.8446
GOTERM_BP_FAT	GO:0031400~negative regulation of protein modification process	4	0.454545	0.251419	ILMN_2591029, ILMN_2517290, ILMN_2727503, ILMN_2591031, ILMN_1220996	623	38	13588	2.29585	1	0.880735	99.3929
GOTERM_BP_FAT	GO:0032269~negative regulation of cellular protein metabolic process	5	0.568182	0.420407	ILMN_2591029, ILMN_2517290, ILMN_2727503, ILMN_2591031, ILMN_1234997, ILMN_1220996	623	72	13588	1.51462	1	0.962888	99.9933
GOTERM_BP_FAT	GO:0051248~negative regulation of protein metabolic process	5	0.568182	0.481682	ILMN_2591029, ILMN_2517290, ILMN_2727503, ILMN_2591031, ILMN_1234997, ILMN_1220996	623	78	13588	1.39811	1	0.975861	99.9991
Annotation Cluster 114	Enrichment Score: 0.7347735498971678
Category	Term	Count	%	PValue	Genes	List Total	Pop Hits	Pop Total	Fold Enrichment	Bonferroni	Benjamini	FDR
GOTERM_BP_FAT	GO:0019748~secondary metabolic process	9	1.02273	0.013177	ILMN_2985987, ILMN_1222734, ILMN_2475689, ILMN_1244188, ILMN_2756665, ILMN_1251894, ILMN_1230512, ILMN_2614421, ILMN_2616618, ILMN_1218981, ILMN_2630749	623	69	13588	2.84486	1	0.264857	20.8487
GOTERM_MF_FAT	GO:0004028~3-chloroallyl aldehyde dehydrogenase activity	3	0.340909	0.0193003	ILMN_1222734, ILMN_1253178, ILMN_2630749	613	5	13288	13.0062	1	0.490857	25.7137
GOTERM_MF_FAT	GO:0016620~oxidoreductase activity, acting on the aldehyde or oxo group of donors, NAD or NADP as acceptor	5	0.568182	0.0424439	ILMN_1222734, ILMN_2743139, ILMN_1253178, ILMN_3046836, ILMN_1218981, ILMN_2630749	613	29	13288	3.73741	1	0.643981	48.3918
INTERPRO	IPR016162:Aldehyde dehydrogenase, N-terminal	4	0.454545	0.0508749	ILMN_1222734, ILMN_1253178, ILMN_1218981, ILMN_2630749	797	19	17763	4.69207	1	0.699088	57.0781
INTERPRO	IPR015590:Aldehyde dehydrogenase	4	0.454545	0.0508749	ILMN_1222734, ILMN_1253178, ILMN_1218981, ILMN_2630749	797	19	17763	4.69207	1	0.699088	57.0781
INTERPRO	IPR016160:Aldehyde dehydrogenase, conserved site	5	0.568182	0.0698924	ILMN_1222734, ILMN_1253178, ILMN_2646618, ILMN_1218981, ILMN_2630749	797	35	17763	3.1839	1	0.78765	69.0763
GOTERM_BP_FAT	GO:0042573~retinoic acid metabolic process	3	0.340909	0.181364	ILMN_1222734, ILMN_1218981, ILMN_2630749	623	17	13588	3.84893	1	0.812194	97.0617
GOTERM_BP_FAT	GO:0006766~vitamin metabolic process	6	0.681818	0.208086	ILMN_2735522, ILMN_2707541, ILMN_1222734, ILMN_1225191, ILMN_3000679, ILMN_1218981, ILMN_2630749	623	69	13588	1.89657	1	0.842767	98.363
GOTERM_BP_FAT	GO:0042445~hormone metabolic process	7	0.795455	0.229978	ILMN_1222734, ILMN_2641751, ILMN_2870696, ILMN_1218981, ILMN_2672091, ILMN_2630749, ILMN_1231710	623	90	13588	1.69638	1	0.862427	99.0013
UP_SEQ_FEATURE	site:Transition state stabilizer	3	0.340909	0.299249	ILMN_1222734, ILMN_1218981, ILMN_2630749	797	22	16021	2.74113	1	0.999295	99.8063
GOTERM_BP_FAT	GO:0006776~vitamin A metabolic process	3	0.340909	0.335442	ILMN_1222734, ILMN_1218981, ILMN_2630749	623	26	13588	2.51661	1	0.932137	99.9256
GOTERM_BP_FAT	GO:0001523~retinoid metabolic process	3	0.340909	0.369097	ILMN_1222734, ILMN_1218981, ILMN_2630749	623	28	13588	2.33685	1	0.946674	99.9702
GOTERM_BP_FAT	GO:0016101~diterpenoid metabolic process	3	0.340909	0.369097	ILMN_1222734, ILMN_1218981, ILMN_2630749	623	28	13588	2.33685	1	0.946674	99.9702
GOTERM_BP_FAT	GO:0010817~regulation of hormone levels	8	0.909091	0.370397	ILMN_2829262, ILMN_1222734, ILMN_2641751, ILMN_2870696, ILMN_1218981, ILMN_2672091, ILMN_2630749, ILMN_2590034, ILMN_1231710	623	128	13588	1.36316	1	0.946572	99.9713
GOTERM_BP_FAT	GO:0006721~terpenoid metabolic process	3	0.340909	0.385674	ILMN_1222734, ILMN_1218981, ILMN_2630749	623	29	13588	2.25627	1	0.952091	99.9814
GOTERM_BP_FAT	GO:0006775~fat-soluble vitamin metabolic process	3	0.340909	0.465352	ILMN_1222734, ILMN_1218981, ILMN_2630749	623	34	13588	1.92446	1	0.972834	99.9984
UP_SEQ_FEATURE	nucleotide phosphate-binding region:NAD	5	0.568182	0.494169	ILMN_2790181, ILMN_1222734, ILMN_1253178, ILMN_1218981, ILMN_2630749	797	73	16021	1.37682	1	0.999988	99.9994
KEGG_PATHWAY	mmu00830:Retinol metabolism	4	0.454545	0.574544	ILMN_1222734, ILMN_2734598, ILMN_1218981, ILMN_2630749	251	68	5738	1.34474	1	0.917954	99.9966
GOTERM_BP_FAT	GO:0006720~isoprenoid metabolic process	3	0.340909	0.66324	ILMN_1222734, ILMN_1218981, ILMN_2630749	623	49	13588	1.33534	1	0.995544	100
GOTERM_BP_FAT	GO:0034754~cellular hormone metabolic process	3	0.340909	0.694932	ILMN_1222734, ILMN_1218981, ILMN_2630749	623	52	13588	1.2583	1	0.996939	100
Annotation Cluster 115	Enrichment Score: 0.7214353461666856
Category	Term	Count	%	PValue	Genes	List Total	Pop Hits	Pop Total	Fold Enrichment	Bonferroni	Benjamini	FDR
GOTERM_BP_FAT	GO:0044057~regulation of system process	15	1.70455	0.0780183	ILMN_2737840, ILMN_2723799, ILMN_2821730, ILMN_2937596, ILMN_2485323, ILMN_3138904, ILMN_2672091, ILMN_2740419, ILMN_2773330, ILMN_1233146, ILMN_1255582, ILMN_2675232, ILMN_1259206, ILMN_2878060, ILMN_3028575, ILMN_1244424, ILMN_3105417, ILMN_2699663, ILMN_3101732	623	201	13588	1.62766	1	0.611918	76.1122
GOTERM_BP_FAT	GO:0051969~regulation of transmission of nerve impulse	9	1.02273	0.117124	ILMN_2821730, ILMN_2937596, ILMN_2485323, ILMN_2672091, ILMN_2740419, ILMN_3138904, ILMN_1233146, ILMN_1255582, ILMN_2675232, ILMN_3028575, ILMN_3105417, ILMN_3101732, ILMN_2699663	623	107	13588	1.83454	1	0.716907	88.8726
GOTERM_BP_FAT	GO:0031644~regulation of neurological system process	9	1.02273	0.146318	ILMN_2821730, ILMN_2937596, ILMN_2485323, ILMN_2672091, ILMN_2740419, ILMN_3138904, ILMN_1233146, ILMN_1255582, ILMN_2675232, ILMN_3028575, ILMN_3105417, ILMN_3101732, ILMN_2699663	623	113	13588	1.73713	1	0.767681	93.8484
GOTERM_BP_FAT	GO:0031646~positive regulation of neurological system process	3	0.340909	0.301276	ILMN_2821730, ILMN_2485323, ILMN_3138904, ILMN_2740419	623	24	13588	2.72632	1	0.913813	99.8198
GOTERM_BP_FAT	GO:0050804~regulation of synaptic transmission	7	0.795455	0.308311	ILMN_1233146, ILMN_1255582, ILMN_2821730, ILMN_2937596, ILMN_3028575, ILMN_3105417, ILMN_3138904, ILMN_2740419, ILMN_2672091, ILMN_2699663, ILMN_3101732	623	100	13588	1.52674	1	0.918455	99.8493
GOTERM_BP_FAT	GO:0048167~regulation of synaptic plasticity	4	0.454545	0.377826	ILMN_1233146, ILMN_1255582, ILMN_3028575, ILMN_3105417, ILMN_2672091, ILMN_2699663, ILMN_3101732	623	48	13588	1.81755	1	0.949679	99.9767
Annotation Cluster 116	Enrichment Score: 0.7169021776334463
Category	Term	Count	%	PValue	Genes	List Total	Pop Hits	Pop Total	Fold Enrichment	Bonferroni	Benjamini	FDR
INTERPRO	IPR001715:Calponin-like actin-binding	7	0.795455	0.0836838	ILMN_1242390, ILMN_1229819, ILMN_2618364, ILMN_1227131, ILMN_1241142, ILMN_1226666, ILMN_2427307	797	68	17763	2.29428	1	0.800938	75.7227
INTERPRO	IPR001589:Actinin-type, actin-binding, conserved site	4	0.454545	0.108758	ILMN_1242390, ILMN_1229819, ILMN_2618364, ILMN_1241142	797	26	17763	3.42882	1	0.849934	84.5112
UP_SEQ_FEATURE	domain:Actin-binding	3	0.340909	0.151383	ILMN_1242390, ILMN_2618364, ILMN_1241142	797	14	16021	4.30749	1	0.988218	94.4055
SMART	SM00033:CH	7	0.795455	0.151443	ILMN_1242390, ILMN_1229819, ILMN_2618364, ILMN_1227131, ILMN_1241142, ILMN_1226666, ILMN_2427307	486	68	9131	1.93407	1	0.777007	88.3853
UP_SEQ_FEATURE	domain:CH 2	3	0.340909	0.280529	ILMN_1242390, ILMN_2618364, ILMN_1241142	797	21	16021	2.87166	1	0.998924	99.6922
UP_SEQ_FEATURE	domain:CH 1	3	0.340909	0.280529	ILMN_1242390, ILMN_2618364, ILMN_1241142	797	21	16021	2.87166	1	0.998924	99.6922
UP_SEQ_FEATURE	domain:CH	3	0.340909	0.583851	ILMN_1227131, ILMN_1226666, ILMN_2427307	797	39	16021	1.54628	1	0.999998	100
Annotation Cluster 117	Enrichment Score: 0.69152368774685
Category	Term	Count	%	PValue	Genes	List Total	Pop Hits	Pop Total	Fold Enrichment	Bonferroni	Benjamini	FDR
UP_SEQ_FEATURE	domain:LDL-receptor class A 1	4	0.454545	0.103544	ILMN_2735522, ILMN_2636764, ILMN_2685329, ILMN_1244134	797	23	16021	3.49594	1	0.967232	85.34
UP_SEQ_FEATURE	domain:LDL-receptor class A 2	4	0.454545	0.114182	ILMN_2735522, ILMN_2636764, ILMN_2685329, ILMN_1244134	797	24	16021	3.35027	1	0.975168	88.1132
UP_SEQ_FEATURE	domain:LDL-receptor class A 4	3	0.340909	0.151383	ILMN_2735522, ILMN_2685329, ILMN_1244134	797	14	16021	4.30749	1	0.988218	94.4055
UP_SEQ_FEATURE	domain:LDL-receptor class A 3	3	0.340909	0.261769	ILMN_2735522, ILMN_2685329, ILMN_1244134	797	20	16021	3.01524	1	0.998534	99.5162
INTERPRO	IPR002172:Low density lipoprotein-receptor, class A, cysteine-rich	4	0.454545	0.340272	ILMN_2735522, ILMN_2636764, ILMN_2685329, ILMN_1244134	797	46	17763	1.93803	1	0.986878	99.8814
SMART	SM00192:LDLa	4	0.454545	0.444954	ILMN_2735522, ILMN_2636764, ILMN_2685329, ILMN_1244134	486	46	9131	1.63374	1	0.958572	99.9555
Annotation Cluster 118	Enrichment Score: 0.6886231964745151
Category	Term	Count	%	PValue	Genes	List Total	Pop Hits	Pop Total	Fold Enrichment	Bonferroni	Benjamini	FDR
GOTERM_BP_FAT	GO:0019220~regulation of phosphate metabolic process	22	2.5	0.0370492	ILMN_2517290, ILMN_2727503, ILMN_2692797, ILMN_2739562, ILMN_2674884, ILMN_2589662, ILMN_2983516, ILMN_2675811, ILMN_2748966, ILMN_3123303, ILMN_2685516, ILMN_1244460, ILMN_2659644, ILMN_1259180, ILMN_2709700, ILMN_1242086, ILMN_1254561, ILMN_3047586, ILMN_2618714, ILMN_2591031, ILMN_1230318, ILMN_3128725, ILMN_1220996, ILMN_2658980, ILMN_2591029, ILMN_2606660, ILMN_1255833	623	301	13588	1.59413	1	0.423738	48.596
GOTERM_BP_FAT	GO:0051174~regulation of phosphorus metabolic process	22	2.5	0.0370492	ILMN_2517290, ILMN_2727503, ILMN_2692797, ILMN_2739562, ILMN_2674884, ILMN_2589662, ILMN_2983516, ILMN_2675811, ILMN_2748966, ILMN_3123303, ILMN_2685516, ILMN_1244460, ILMN_2659644, ILMN_1259180, ILMN_2709700, ILMN_1242086, ILMN_1254561, ILMN_3047586, ILMN_2618714, ILMN_2591031, ILMN_1230318, ILMN_3128725, ILMN_1220996, ILMN_2658980, ILMN_2591029, ILMN_2606660, ILMN_1255833	623	301	13588	1.59413	1	0.423738	48.596
GOTERM_BP_FAT	GO:0042325~regulation of phosphorylation	21	2.38636	0.0465886	ILMN_2517290, ILMN_2727503, ILMN_2692797, ILMN_2739562, ILMN_2674884, ILMN_2589662, ILMN_2983516, ILMN_2675811, ILMN_2748966, ILMN_3123303, ILMN_2685516, ILMN_1244460, ILMN_2659644, ILMN_2709700, ILMN_1242086, ILMN_1254561, ILMN_3047586, ILMN_2618714, ILMN_2591031, ILMN_1230318, ILMN_3128725, ILMN_1220996, ILMN_2658980, ILMN_2591029, ILMN_2606660, ILMN_1255833	623	290	13588	1.57939	1	0.482037	56.8696
GOTERM_BP_FAT	GO:0001932~regulation of protein amino acid phosphorylation	10	1.13636	0.10301	ILMN_2748966, ILMN_2591029, ILMN_2517290, ILMN_2618714, ILMN_2727503, ILMN_2739562, ILMN_2685516, ILMN_2591031, ILMN_1230318, ILMN_1220996, ILMN_3128725	623	121	13588	1.80253	1	0.687458	85.2834
GOTERM_BP_FAT	GO:0031399~regulation of protein modification process	12	1.36364	0.135977	ILMN_1225797, ILMN_2517290, ILMN_2727503, ILMN_2618714, ILMN_2739562, ILMN_1230318, ILMN_2591031, ILMN_3128725, ILMN_1220996, ILMN_2748966, ILMN_2711461, ILMN_2591029, ILMN_2685516	623	165	13588	1.58623	1	0.752222	92.3939
GOTERM_BP_FAT	GO:0032268~regulation of cellular protein metabolic process	17	1.93182	0.216687	ILMN_1225797, ILMN_2950270, ILMN_2517290, ILMN_2727503, ILMN_2618714, ILMN_2739562, ILMN_2591031, ILMN_1230318, ILMN_1220996, ILMN_3128725, ILMN_2748966, ILMN_2649955, ILMN_2711461, ILMN_2591029, ILMN_2756023, ILMN_1255833, ILMN_2685516, ILMN_1234997	623	280	13588	1.32421	1	0.84957	98.6497
GOTERM_BP_FAT	GO:0031401~positive regulation of protein modification process	6	0.681818	0.285685	ILMN_1225797, ILMN_2748966, ILMN_2711461, ILMN_2591029, ILMN_2739562, ILMN_2685516, ILMN_2591031	623	78	13588	1.67774	1	0.902311	99.7342
GOTERM_BP_FAT	GO:0001934~positive regulation of protein amino acid phosphorylation	4	0.454545	0.475968	ILMN_2748966, ILMN_2591029, ILMN_2739562, ILMN_2685516, ILMN_2591031	623	56	13588	1.5579	1	0.974742	99.9989
GOTERM_BP_FAT	GO:0032270~positive regulation of cellular protein metabolic process	6	0.681818	0.485473	ILMN_1225797, ILMN_2748966, ILMN_2711461, ILMN_2591029, ILMN_2739562, ILMN_2685516, ILMN_2591031	623	100	13588	1.30864	1	0.976042	99.9992
GOTERM_BP_FAT	GO:0042327~positive regulation of phosphorylation	4	0.454545	0.522326	ILMN_2748966, ILMN_2591029, ILMN_2739562, ILMN_2685516, ILMN_2591031	623	60	13588	1.45404	1	0.98223	99.9998
GOTERM_BP_FAT	GO:0045937~positive regulation of phosphate metabolic process	4	0.454545	0.544649	ILMN_2748966, ILMN_2591029, ILMN_2739562, ILMN_2685516, ILMN_2591031	623	62	13588	1.40714	1	0.985394	99.9999
GOTERM_BP_FAT	GO:0010562~positive regulation of phosphorus metabolic process	4	0.454545	0.544649	ILMN_2748966, ILMN_2591029, ILMN_2739562, ILMN_2685516, ILMN_2591031	623	62	13588	1.40714	1	0.985394	99.9999
GOTERM_BP_FAT	GO:0051247~positive regulation of protein metabolic process	6	0.681818	0.562442	ILMN_1225797, ILMN_2748966, ILMN_2711461, ILMN_2591029, ILMN_2739562, ILMN_2685516, ILMN_2591031	623	109	13588	1.20058	1	0.987751	100
Annotation Cluster 119	Enrichment Score: 0.6826271619827197
Category	Term	Count	%	PValue	Genes	List Total	Pop Hits	Pop Total	Fold Enrichment	Bonferroni	Benjamini	FDR
PIR_SUPERFAMILY	PIRSF037169:small GTPase, Rho type	4	0.454545	0.0320075	ILMN_2653567, ILMN_2592620, ILMN_1213647, ILMN_2790097, ILMN_2992047	364	16	8136	5.58791	0.999997	0.921442	36.3799
GOTERM_BP_FAT	GO:0007264~small GTPase mediated signal transduction	19	2.15909	0.0511107	ILMN_1254179, ILMN_2653567, ILMN_1230648, ILMN_2806250, ILMN_2592620, ILMN_2704141, ILMN_2592823, ILMN_2706819, ILMN_1249680, ILMN_2753988, ILMN_2700982, ILMN_2992047, ILMN_2427307, ILMN_1221274, ILMN_1233146, ILMN_1242767, ILMN_2658980, ILMN_1213647, ILMN_2793062, ILMN_2790097, ILMN_3160659, ILMN_2614966, ILMN_2652721, ILMN_2699663	623	258	13588	1.60621	1	0.499739	60.3367
INTERPRO	IPR003578:Ras small GTPase, Rho type	4	0.454545	0.0654092	ILMN_2653567, ILMN_2592620, ILMN_1213647, ILMN_2790097, ILMN_2992047	797	21	17763	4.24521	1	0.770653	66.5714
SMART	SM00174:RHO	4	0.454545	0.0974432	ILMN_2653567, ILMN_2592620, ILMN_1213647, ILMN_2790097, ILMN_2992047	486	21	9131	3.57868	1	0.693105	73.9221
UP_SEQ_FEATURE	lipid moiety-binding region:S-geranylgeranyl cysteine	9	1.02273	0.0997864	ILMN_1221274, ILMN_1254179, ILMN_2592620, ILMN_2806250, ILMN_2790097, ILMN_2614966, ILMN_1238000, ILMN_2992047, ILMN_2629486, ILMN_1259653, ILMN_2652721	797	95	16021	1.90437	1	0.967313	84.2223
SP_PIR_KEYWORDS	prenylation	11	1.25	0.123555	ILMN_1254179, ILMN_2653567, ILMN_2592620, ILMN_2806250, ILMN_3121891, ILMN_1221646, ILMN_1238000, ILMN_1255510, ILMN_2629486, ILMN_2992047, ILMN_2597710, ILMN_1254405, ILMN_1221274, ILMN_1213647, ILMN_2790097, ILMN_2614966, ILMN_1259653, ILMN_2652721, ILMN_2662387	811	145	17854	1.67009	1	0.552512	84.5007
INTERPRO	IPR001806:Ras GTPase	10	1.13636	0.129619	ILMN_1254179, ILMN_2653567, ILMN_1230648, ILMN_2806250, ILMN_2592620, ILMN_2706819, ILMN_2992047, ILMN_1221274, ILMN_1213647, ILMN_2793062, ILMN_2790097, ILMN_2614966, ILMN_2652721	797	130	17763	1.71441	1	0.876217	89.4465
SP_PIR_KEYWORDS	methylation	15	1.70455	0.130984	ILMN_1254179, ILMN_2653567, ILMN_2592620, ILMN_2664224, ILMN_1238000, ILMN_2840213, ILMN_2485323, ILMN_2992047, ILMN_2629486, ILMN_2670240, ILMN_2702266, ILMN_1213647, ILMN_2790097, ILMN_2803674, ILMN_2614966, ILMN_1259653, ILMN_1245701	811	221	17854	1.49422	1	0.570137	86.2581
UP_SEQ_FEATURE	short sequence motif:Effector region	8	0.909091	0.17274	ILMN_1221274, ILMN_1254179, ILMN_2653567, ILMN_2592620, ILMN_2806250, ILMN_1213647, ILMN_2790097, ILMN_2614966, ILMN_2992047, ILMN_2652721	797	92	16021	1.74797	1	0.991826	96.4247
INTERPRO	IPR013753:Ras	9	1.02273	0.175922	ILMN_1221274, ILMN_1254179, ILMN_2653567, ILMN_2592620, ILMN_2806250, ILMN_1230648, ILMN_1213647, ILMN_2790097, ILMN_2614966, ILMN_2992047, ILMN_2652721	797	121	17763	1.65774	1	0.927249	95.6466
INTERPRO	IPR005225:Small GTP-binding protein	10	1.13636	0.314918	ILMN_1254179, ILMN_2653567, ILMN_1230648, ILMN_2806250, ILMN_2592620, ILMN_2706819, ILMN_2992047, ILMN_1221274, ILMN_1213647, ILMN_2793062, ILMN_2790097, ILMN_2614966, ILMN_2652721	797	164	17763	1.35898	1	0.98185	99.7816
GOTERM_MF_FAT	GO:0019001~guanyl nucleotide binding	19	2.15909	0.403943	ILMN_1254179, ILMN_1236553, ILMN_2653567, ILMN_1230648, ILMN_2806250, ILMN_2592620, ILMN_2628757, ILMN_2706819, ILMN_2593554, ILMN_2557496, ILMN_2753988, ILMN_2992047, ILMN_2810645, ILMN_1221274, ILMN_1224859, ILMN_1213647, ILMN_2793062, ILMN_2743139, ILMN_2790097, ILMN_2958099, ILMN_3046836, ILMN_2614966, ILMN_2473274, ILMN_2652721	613	363	13288	1.13461	1	0.986234	99.9626
GOTERM_MF_FAT	GO:0032561~guanyl ribonucleotide binding	19	2.15909	0.403943	ILMN_1254179, ILMN_1236553, ILMN_2653567, ILMN_1230648, ILMN_2806250, ILMN_2592620, ILMN_2628757, ILMN_2706819, ILMN_2593554, ILMN_2557496, ILMN_2753988, ILMN_2992047, ILMN_2810645, ILMN_1221274, ILMN_1224859, ILMN_1213647, ILMN_2793062, ILMN_2743139, ILMN_2790097, ILMN_2958099, ILMN_3046836, ILMN_2614966, ILMN_2473274, ILMN_2652721	613	363	13288	1.13461	1	0.986234	99.9626
GOTERM_MF_FAT	GO:0005525~GTP binding	18	2.04545	0.462667	ILMN_1254179, ILMN_1236553, ILMN_2653567, ILMN_1230648, ILMN_2806250, ILMN_2592620, ILMN_2628757, ILMN_2706819, ILMN_2593554, ILMN_2557496, ILMN_2753988, ILMN_2992047, ILMN_2810645, ILMN_1221274, ILMN_1224859, ILMN_1213647, ILMN_2793062, ILMN_2743139, ILMN_2790097, ILMN_2958099, ILMN_3046836, ILMN_2614966, ILMN_2652721	613	354	13288	1.10222	1	0.992776	99.9923
SP_PIR_KEYWORDS	gtp-binding	14	1.59091	0.667713	ILMN_1254179, ILMN_2653567, ILMN_1230648, ILMN_2806250, ILMN_2592620, ILMN_2706819, ILMN_2753988, ILMN_2992047, ILMN_1221274, ILMN_1224859, ILMN_1213647, ILMN_2793062, ILMN_2743139, ILMN_2790097, ILMN_2958099, ILMN_3046836, ILMN_2614966, ILMN_2652721	811	313	17854	0.984687	1	0.960223	100
INTERPRO	IPR003579:Ras small GTPase, Rab type	3	0.340909	0.739995	ILMN_1221274, ILMN_2806250, ILMN_2614966, ILMN_2652721	797	58	17763	1.15279	1	0.999967	100
UP_SEQ_FEATURE	nucleotide phosphate-binding region:GTP	12	1.36364	0.806332	ILMN_1254179, ILMN_2653567, ILMN_1230648, ILMN_2806250, ILMN_2592620, ILMN_2706819, ILMN_2992047, ILMN_1221274, ILMN_1224859, ILMN_1213647, ILMN_2793062, ILMN_2790097, ILMN_2958099, ILMN_2614966, ILMN_2652721	797	274	16021	0.880363	1	1	100
SMART	SM00175:RAB	3	0.340909	0.821459	ILMN_1221274, ILMN_2806250, ILMN_2614966, ILMN_2652721	486	58	9131	0.971797	1	0.99911	100
Annotation Cluster 120	Enrichment Score: 0.6821198459844187
Category	Term	Count	%	PValue	Genes	List Total	Pop Hits	Pop Total	Fold Enrichment	Bonferroni	Benjamini	FDR
KEGG_PATHWAY	mmu00480:Glutathione metabolism	6	0.681818	0.0744525	ILMN_2862470, ILMN_2818895, ILMN_2667909, ILMN_2940195, ILMN_2576502, ILMN_2589651, ILMN_2892441	251	52	5738	2.63776	0.999995	0.557344	60.6322
KEGG_PATHWAY	mmu00982:Drug metabolism	7	0.795455	0.107294	ILMN_2862470, ILMN_2719069, ILMN_2940195, ILMN_2734598, ILMN_1253178, ILMN_2892441, ILMN_2838308	251	75	5738	2.13365	1	0.630742	74.5264
KEGG_PATHWAY	mmu00980:Metabolism of xenobiotics by cytochrome P450	5	0.568182	0.324025	ILMN_2862470, ILMN_2664224, ILMN_2940195, ILMN_1253178, ILMN_2892441	251	66	5738	1.73186	1	0.812173	99.107
GOTERM_MF_FAT	GO:0004364~glutathione transferase activity	3	0.340909	0.338159	ILMN_2862470, ILMN_2940195, ILMN_2892441	613	26	13288	2.50119	1	0.97419	99.8154
GOTERM_MF_FAT	GO:0016765~transferase activity, transferring alkyl or aryl (other than methyl) groups	4	0.454545	0.443861	ILMN_2862470, ILMN_2594180, ILMN_2940195, ILMN_2892441	613	53	13288	1.636	1	0.990961	99.987
Annotation Cluster 121	Enrichment Score: 0.6710141882134792
Category	Term	Count	%	PValue	Genes	List Total	Pop Hits	Pop Total	Fold Enrichment	Bonferroni	Benjamini	FDR
GOTERM_BP_FAT	GO:0016202~regulation of striated muscle tissue development	5	0.568182	0.124433	ILMN_1225071, ILMN_1242086, ILMN_2711461, ILMN_2727503, ILMN_2727643, ILMN_1217117	623	42	13588	2.5965	1	0.735497	90.3891
GOTERM_BP_FAT	GO:0048634~regulation of muscle development	5	0.568182	0.132537	ILMN_1225071, ILMN_1242086, ILMN_2711461, ILMN_2727503, ILMN_2727643, ILMN_1217117	623	43	13588	2.53612	1	0.748043	91.842
GOTERM_BP_FAT	GO:0060560~developmental growth involved in morphogenesis	3	0.340909	0.164757	ILMN_1225071, ILMN_2711461, ILMN_1254561	623	16	13588	4.08949	1	0.792659	95.8137
GOTERM_BP_FAT	GO:0060443~mammary gland morphogenesis	4	0.454545	0.19067	ILMN_1225071, ILMN_1242086, ILMN_2711461, ILMN_1254561	623	33	13588	2.64371	1	0.824238	97.598
GOTERM_BP_FAT	GO:0030879~mammary gland development	7	0.795455	0.200608	ILMN_2748966, ILMN_1225071, ILMN_1242086, ILMN_2711461, ILMN_1254561, ILMN_1216279, ILMN_2667369	623	86	13588	1.77528	1	0.836377	98.0681
GOTERM_BP_FAT	GO:0048589~developmental growth	7	0.795455	0.308311	ILMN_1225071, ILMN_2711461, ILMN_1254561, ILMN_1228105, ILMN_1255833, ILMN_2614759, ILMN_1244134	623	100	13588	1.52674	1	0.918455	99.8493
GOTERM_BP_FAT	GO:0060603~mammary gland duct morphogenesis	3	0.340909	0.335442	ILMN_1225071, ILMN_2711461, ILMN_1254561	623	26	13588	2.51661	1	0.932137	99.9256
GOTERM_BP_FAT	GO:0060562~epithelial tube morphogenesis	7	0.795455	0.398598	ILMN_2768533, ILMN_1223697, ILMN_1225071, ILMN_2711461, ILMN_1254561, ILMN_2640248, ILMN_2904117, ILMN_3114585	623	111	13588	1.37544	1	0.95737	99.9872
Annotation Cluster 122	Enrichment Score: 0.6655980617314318
Category	Term	Count	%	PValue	Genes	List Total	Pop Hits	Pop Total	Fold Enrichment	Bonferroni	Benjamini	FDR
GOTERM_BP_FAT	GO:0055072~iron ion homeostasis	5	0.568182	0.0742878	ILMN_2692797, ILMN_3004177, ILMN_2674884, ILMN_2485323, ILMN_2870696, ILMN_2672091, ILMN_2983516, ILMN_2675811	623	35	13588	3.1158	1	0.600163	74.35
GOTERM_BP_FAT	GO:0006826~iron ion transport	4	0.454545	0.178999	ILMN_2692797, ILMN_3004177, ILMN_2674884, ILMN_2743476, ILMN_2485323, ILMN_2983516, ILMN_2675811	623	32	13588	2.72632	1	0.810821	96.9085
SP_PIR_KEYWORDS	iron transport	3	0.340909	0.229313	ILMN_2692797, ILMN_2674884, ILMN_2743476, ILMN_2485323, ILMN_2983516, ILMN_2675811	811	20	17854	3.30222	1	0.723296	97.4834
GOTERM_BP_FAT	GO:0006879~cellular iron ion homeostasis	3	0.340909	0.385674	ILMN_2692797, ILMN_3004177, ILMN_2674884, ILMN_2485323, ILMN_2983516, ILMN_2675811	623	29	13588	2.25627	1	0.952091	99.9814
GOTERM_BP_FAT	GO:0000041~transition metal ion transport	5	0.568182	0.399569	ILMN_2692797, ILMN_1221787, ILMN_3004177, ILMN_2674884, ILMN_2743476, ILMN_2485323, ILMN_2983516, ILMN_2675811	623	70	13588	1.5579	1	0.957461	99.9876
Annotation Cluster 123	Enrichment Score: 0.6639022556148669
Category	Term	Count	%	PValue	Genes	List Total	Pop Hits	Pop Total	Fold Enrichment	Bonferroni	Benjamini	FDR
GOTERM_BP_FAT	GO:0051960~regulation of nervous system development	11	1.25	0.141267	ILMN_1255582, ILMN_2711461, ILMN_2739562, ILMN_2790097, ILMN_2675232, ILMN_1244460, ILMN_2937596, ILMN_2589662, ILMN_2904117, ILMN_3105417, ILMN_2485323, ILMN_3138904	623	148	13588	1.62106	1	0.761128	93.1743
GOTERM_BP_FAT	GO:0050767~regulation of neurogenesis	10	1.13636	0.151291	ILMN_1255582, ILMN_2711461, ILMN_2739562, ILMN_2790097, ILMN_2675232, ILMN_1244460, ILMN_2937596, ILMN_2589662, ILMN_2904117, ILMN_3105417, ILMN_3138904	623	132	13588	1.65232	1	0.774935	94.4503
GOTERM_BP_FAT	GO:0050768~negative regulation of neurogenesis	4	0.454545	0.251419	ILMN_1255582, ILMN_2711461, ILMN_2675232, ILMN_2589662, ILMN_3105417	623	38	13588	2.29585	1	0.880735	99.3929
GOTERM_BP_FAT	GO:0010721~negative regulation of cell development	4	0.454545	0.276484	ILMN_1255582, ILMN_2711461, ILMN_2675232, ILMN_2589662, ILMN_3105417	623	40	13588	2.18106	1	0.89593	99.6669
GOTERM_BP_FAT	GO:0045596~negative regulation of cell differentiation	11	1.25	0.322528	ILMN_1259180, ILMN_1227722, ILMN_2765047, ILMN_1231851, ILMN_2739562, ILMN_2589662, ILMN_2693246, ILMN_1255582, ILMN_2711461, ILMN_2675232, ILMN_2790097, ILMN_2637757, ILMN_3105417	623	182	13588	1.31822	1	0.926098	99.8955
Annotation Cluster 124	Enrichment Score: 0.6564477819102393
Category	Term	Count	%	PValue	Genes	List Total	Pop Hits	Pop Total	Fold Enrichment	Bonferroni	Benjamini	FDR
GOTERM_BP_FAT	GO:0030099~myeloid cell differentiation	8	0.909091	0.150242	ILMN_2769918, ILMN_3103896, ILMN_2975892, ILMN_1242086, ILMN_2711461, ILMN_2673369, ILMN_2685516, ILMN_2616755, ILMN_2743476	623	96	13588	1.81755	1	0.77363	94.3282
GOTERM_BP_FAT	GO:0030218~erythrocyte differentiation	5	0.568182	0.176026	ILMN_2769918, ILMN_3103896, ILMN_2975892, ILMN_2685516, ILMN_2616755, ILMN_2743476	623	48	13588	2.27194	1	0.809307	96.7051
GOTERM_BP_FAT	GO:0034101~erythrocyte homeostasis	5	0.568182	0.204152	ILMN_2769918, ILMN_3103896, ILMN_2975892, ILMN_2685516, ILMN_2616755, ILMN_2743476	623	51	13588	2.13829	1	0.838359	98.2136
GOTERM_BP_FAT	GO:0048872~homeostasis of number of cells	8	0.909091	0.259925	ILMN_2769918, ILMN_2668165, ILMN_3103896, ILMN_2975892, ILMN_2711461, ILMN_1254561, ILMN_2685516, ILMN_2616755, ILMN_1217576, ILMN_2743476	623	113	13588	1.54411	1	0.887463	99.5036
GOTERM_BP_FAT	GO:0030097~hemopoiesis	14	1.59091	0.37204	ILMN_2769918, ILMN_2649067, ILMN_3103896, ILMN_2673369, ILMN_1242086, ILMN_2660555, ILMN_1229957, ILMN_2584685, ILMN_2975892, ILMN_2662926, ILMN_2711461, ILMN_2685516, ILMN_2616755, ILMN_2743476, ILMN_1257971	623	251	13588	1.21653	1	0.947054	99.9726
Annotation Cluster 125	Enrichment Score: 0.6427556104815509
Category	Term	Count	%	PValue	Genes	List Total	Pop Hits	Pop Total	Fold Enrichment	Bonferroni	Benjamini	FDR
GOTERM_BP_FAT	GO:0009991~response to extracellular stimulus	11	1.25	0.0841969	ILMN_2846904, ILMN_2651715, ILMN_1242086, ILMN_2725781, ILMN_2756023, ILMN_1236161, ILMN_2890935, ILMN_1244424, ILMN_2642418, ILMN_1230318, ILMN_2870696, ILMN_2666018	623	133	13588	1.80388	1	0.632629	78.7821
GOTERM_BP_FAT	GO:0007584~response to nutrient	6	0.681818	0.267918	ILMN_2846904, ILMN_1242086, ILMN_2725781, ILMN_1236161, ILMN_2642418, ILMN_1230318, ILMN_2666018	623	76	13588	1.72189	1	0.889777	99.5901
GOTERM_BP_FAT	GO:0031667~response to nutrient levels	8	0.909091	0.274163	ILMN_2846904, ILMN_1242086, ILMN_2725781, ILMN_2756023, ILMN_1236161, ILMN_2642418, ILMN_1230318, ILMN_2870696, ILMN_2666018	623	115	13588	1.51726	1	0.894916	99.6476
GOTERM_BP_FAT	GO:0033273~response to vitamin	3	0.340909	0.434182	ILMN_2846904, ILMN_1236161, ILMN_2642418, ILMN_1230318	623	32	13588	2.04474	1	0.966003	99.9956
Annotation Cluster 126	Enrichment Score: 0.6415670028220026
Category	Term	Count	%	PValue	Genes	List Total	Pop Hits	Pop Total	Fold Enrichment	Bonferroni	Benjamini	FDR
GOTERM_CC_FAT	GO:0034361~very-low-density lipoprotein particle	3	0.340909	0.081295	ILMN_1216042, ILMN_2699637, ILMN_2599794	606	10	12504	6.1901	1	0.535978	68.2541
GOTERM_CC_FAT	GO:0034385~triglyceride-rich lipoprotein particle	3	0.340909	0.081295	ILMN_1216042, ILMN_2699637, ILMN_2599794	606	10	12504	6.1901	1	0.535978	68.2541
SP_PIR_KEYWORDS	vldl	3	0.340909	0.0861969	ILMN_1216042, ILMN_2699637, ILMN_2599794	811	11	17854	6.00404	1	0.455993	72.0371
GOTERM_CC_FAT	GO:0032994~protein-lipid complex	4	0.454545	0.140087	ILMN_1216042, ILMN_2699637, ILMN_2768154, ILMN_2599794	606	27	12504	3.05684	1	0.648952	87.0275
GOTERM_CC_FAT	GO:0034358~plasma lipoprotein particle	4	0.454545	0.140087	ILMN_1216042, ILMN_2699637, ILMN_2768154, ILMN_2599794	606	27	12504	3.05684	1	0.648952	87.0275
GOTERM_BP_FAT	GO:0042157~lipoprotein metabolic process	5	0.568182	0.461508	ILMN_1256434, ILMN_1216042, ILMN_1240218, ILMN_2756023, ILMN_2599794	623	76	13588	1.43491	1	0.972388	99.9982
GOTERM_BP_FAT	GO:0008203~cholesterol metabolic process	4	0.454545	0.627514	ILMN_1216042, ILMN_2756023, ILMN_2768154, ILMN_2599794	623	70	13588	1.24632	1	0.993481	100
GOTERM_BP_FAT	GO:0016125~sterol metabolic process	4	0.454545	0.691018	ILMN_1216042, ILMN_2756023, ILMN_2768154, ILMN_2599794	623	77	13588	1.13302	1	0.996816	100
GOTERM_BP_FAT	GO:0008202~steroid metabolic process	7	0.795455	0.751956	ILMN_2685234, ILMN_3115917, ILMN_1216042, ILMN_2705361, ILMN_2745370, ILMN_2756023, ILMN_2642985, ILMN_2768154, ILMN_2599794, ILMN_2774160	623	161	13588	0.948287	1	0.998662	100
Annotation Cluster 127	Enrichment Score: 0.6410528265150588
Category	Term	Count	%	PValue	Genes	List Total	Pop Hits	Pop Total	Fold Enrichment	Bonferroni	Benjamini	FDR
INTERPRO	IPR000834:Peptidase M14, carboxypeptidase A	4	0.454545	0.108758	ILMN_2645816, ILMN_2476452, ILMN_1250410, ILMN_2591187, ILMN_2629191	797	26	17763	3.42882	1	0.849934	84.5112
SMART	SM00631:Zn_pept	4	0.454545	0.157517	ILMN_2645816, ILMN_2476452, ILMN_1250410, ILMN_2591187, ILMN_2629191	486	26	9131	2.89047	1	0.779983	89.4292
SP_PIR_KEYWORDS	carboxypeptidase	4	0.454545	0.175781	ILMN_2710121, ILMN_2645816, ILMN_2476452, ILMN_2591187, ILMN_2629191	811	32	17854	2.75185	1	0.658451	93.497
GOTERM_MF_FAT	GO:0008235~metalloexopeptidase activity	4	0.454545	0.193035	ILMN_2645816, ILMN_1248998, ILMN_2476452, ILMN_2591187, ILMN_2629191	613	33	13288	2.62751	1	0.919081	96.2037
GOTERM_MF_FAT	GO:0004180~carboxypeptidase activity	4	0.454545	0.217133	ILMN_2710121, ILMN_2645816, ILMN_2476452, ILMN_2591187, ILMN_2629191	613	35	13288	2.47737	1	0.93563	97.6092
GOTERM_MF_FAT	GO:0008238~exopeptidase activity	6	0.681818	0.219919	ILMN_2710121, ILMN_2645816, ILMN_1248998, ILMN_2476452, ILMN_2591187, ILMN_2629191, ILMN_2589651	613	70	13288	1.85803	1	0.933033	97.7357
GOTERM_MF_FAT	GO:0004181~metallocarboxypeptidase activity	3	0.340909	0.269152	ILMN_2645816, ILMN_2476452, ILMN_2591187, ILMN_2629191	613	22	13288	2.95595	1	0.953259	99.1623
UP_SEQ_FEATURE	active site:Nucleophile	11	1.25	0.324577	ILMN_2710121, ILMN_2645816, ILMN_1222734, ILMN_2476452, ILMN_2591187, ILMN_1226683, ILMN_1243290, ILMN_2629191, ILMN_1226688, ILMN_1218981, ILMN_2630749, ILMN_1249215	797	168	16021	1.31618	1	0.999594	99.8985
UP_SEQ_FEATURE	metal ion-binding site:Zinc	7	0.795455	0.701176	ILMN_2735184, ILMN_2645816, ILMN_2937542, ILMN_2594180, ILMN_2476452, ILMN_2591187, ILMN_2439360, ILMN_2939882, ILMN_2629191, ILMN_1249215	797	140	16021	1.00508	1	1	100
Annotation Cluster 128	Enrichment Score: 0.6369463711656296
Category	Term	Count	%	PValue	Genes	List Total	Pop Hits	Pop Total	Fold Enrichment	Bonferroni	Benjamini	FDR
SP_PIR_KEYWORDS	nadp	12	1.36364	0.0584832	ILMN_2685234, ILMN_2731035, ILMN_2890301, ILMN_1244188, ILMN_2756665, ILMN_2603837, ILMN_2806700, ILMN_3115917, ILMN_2602581, ILMN_2705361, ILMN_1253178, ILMN_2642985, ILMN_2726371, ILMN_2774160, ILMN_2838308	811	142	17854	1.86041	1	0.376508	57.3408
UP_SEQ_FEATURE	nucleotide phosphate-binding region:NADP	6	0.681818	0.185317	ILMN_2685234, ILMN_2602581, ILMN_3115917, ILMN_2705361, ILMN_2756665, ILMN_2642985, ILMN_2838308, ILMN_2603837, ILMN_2774160	797	61	16021	1.97721	1	0.992812	97.2683
INTERPRO	IPR016040:NAD(P)-binding domain	10	1.13636	0.236726	ILMN_2685234, ILMN_2731035, ILMN_2790181, ILMN_2723799, ILMN_1244188, ILMN_2756665, ILMN_2603837, ILMN_1228752, ILMN_3115917, ILMN_2705361, ILMN_1230019, ILMN_2642985, ILMN_2774160	797	151	17763	1.47598	1	0.956551	98.7422
INTERPRO	IPR002347:Glucose/ribitol dehydrogenase	4	0.454545	0.461794	ILMN_2685234, ILMN_2731035, ILMN_3115917, ILMN_2705361, ILMN_2756665, ILMN_2642985, ILMN_2774160	797	56	17763	1.59195	1	0.997	99.9956
INTERPRO	IPR002198:Short-chain dehydrogenase/reductase SDR	4	0.454545	0.551603	ILMN_2685234, ILMN_2731035, ILMN_3115917, ILMN_2705361, ILMN_2756665, ILMN_2642985, ILMN_2774160	797	64	17763	1.39296	1	0.999284	99.9998
Annotation Cluster 129	Enrichment Score: 0.6201411838445565
Category	Term	Count	%	PValue	Genes	List Total	Pop Hits	Pop Total	Fold Enrichment	Bonferroni	Benjamini	FDR
UP_SEQ_FEATURE	site:Stutter	5	0.568182	0.0657048	ILMN_2740939, ILMN_2711267, ILMN_3121891, ILMN_2594736, ILMN_1221646, ILMN_2719704, ILMN_1255510, ILMN_2597710, ILMN_2662387, ILMN_1254405	797	31	16021	3.2422	1	0.934622	69.694
INTERPRO	IPR018039:Intermediate filament protein, conserved site	7	0.795455	0.103283	ILMN_2740939, ILMN_2686594, ILMN_3121891, ILMN_1247897, ILMN_1221646, ILMN_1255510, ILMN_2597710, ILMN_1254405, ILMN_2711267, ILMN_2594736, ILMN_2719704, ILMN_2662387, ILMN_2704972	797	72	17763	2.16682	1	0.838039	82.8959
UP_SEQ_FEATURE	region of interest:Head	7	0.795455	0.114929	ILMN_2740939, ILMN_3121891, ILMN_1221646, ILMN_1255510, ILMN_2597710, ILMN_1254405, ILMN_2545156, ILMN_2711267, ILMN_2594736, ILMN_2719704, ILMN_2662387, ILMN_2704972, ILMN_2649148	797	67	16021	2.10017	1	0.974646	88.288
UP_SEQ_FEATURE	region of interest:Tail	7	0.795455	0.133886	ILMN_2740939, ILMN_3121891, ILMN_1221646, ILMN_1255510, ILMN_2597710, ILMN_1254405, ILMN_2545156, ILMN_2711267, ILMN_2594736, ILMN_2719704, ILMN_2662387, ILMN_2704972, ILMN_2649148	797	70	16021	2.01016	1	0.983764	91.9933
UP_SEQ_FEATURE	region of interest:Coil 2	6	0.681818	0.168447	ILMN_2740939, ILMN_2711267, ILMN_3121891, ILMN_2594736, ILMN_1221646, ILMN_2719704, ILMN_1255510, ILMN_2704972, ILMN_2597710, ILMN_2662387, ILMN_1254405	797	59	16021	2.04423	1	0.991571	96.0844
INTERPRO	IPR016044:Filament	6	0.681818	0.204376	ILMN_2740939, ILMN_2711267, ILMN_3121891, ILMN_2594736, ILMN_1221646, ILMN_2719704, ILMN_1255510, ILMN_2704972, ILMN_2597710, ILMN_2662387, ILMN_1254405	797	70	17763	1.91034	1	0.945148	97.536
PIR_SUPERFAMILY	PIRSF002282:cytoskeletal keratin	5	0.568182	0.210379	ILMN_2740939, ILMN_2711267, ILMN_3121891, ILMN_2594736, ILMN_1221646, ILMN_1255510, ILMN_2704972, ILMN_2597710, ILMN_2662387, ILMN_1254405	364	53	8136	2.10865	1	0.999965	96.2509
INTERPRO	IPR001664:Intermediate filament protein	6	0.681818	0.220567	ILMN_2740939, ILMN_2711267, ILMN_3121891, ILMN_2594736, ILMN_1221646, ILMN_2719704, ILMN_1255510, ILMN_2704972, ILMN_2597710, ILMN_2662387, ILMN_1254405	797	72	17763	1.85728	1	0.95205	98.2339
UP_SEQ_FEATURE	region of interest:Linker 1	6	0.681818	0.220748	ILMN_2740939, ILMN_2711267, ILMN_3121891, ILMN_2594736, ILMN_1221646, ILMN_2719704, ILMN_1255510, ILMN_2704972, ILMN_2597710, ILMN_2662387, ILMN_1254405	797	65	16021	1.85554	1	0.996896	98.7491
UP_SEQ_FEATURE	region of interest:Coil 1B	6	0.681818	0.220748	ILMN_2740939, ILMN_2711267, ILMN_3121891, ILMN_2594736, ILMN_1221646, ILMN_2719704, ILMN_1255510, ILMN_2704972, ILMN_2597710, ILMN_2662387, ILMN_1254405	797	65	16021	1.85554	1	0.996896	98.7491
UP_SEQ_FEATURE	region of interest:Coil 1A	6	0.681818	0.220748	ILMN_2740939, ILMN_2711267, ILMN_3121891, ILMN_2594736, ILMN_1221646, ILMN_2719704, ILMN_1255510, ILMN_2704972, ILMN_2597710, ILMN_2662387, ILMN_1254405	797	65	16021	1.85554	1	0.996896	98.7491
UP_SEQ_FEATURE	region of interest:Rod	6	0.681818	0.229913	ILMN_2740939, ILMN_2711267, ILMN_3121891, ILMN_2594736, ILMN_1221646, ILMN_2719704, ILMN_1255510, ILMN_2704972, ILMN_2597710, ILMN_2662387, ILMN_1254405	797	66	16021	1.82742	1	0.997204	98.9838
SP_PIR_KEYWORDS	Intermediate filament	6	0.681818	0.244813	ILMN_2740939, ILMN_2711267, ILMN_3121891, ILMN_2594736, ILMN_1221646, ILMN_2719704, ILMN_1255510, ILMN_2704972, ILMN_2597710, ILMN_2662387, ILMN_1254405	811	74	17854	1.78498	1	0.734316	98.1116
UP_SEQ_FEATURE	region of interest:Linker 12	5	0.568182	0.336907	ILMN_2740939, ILMN_2711267, ILMN_2594736, ILMN_2719704, ILMN_2704972	797	59	16021	1.70353	1	0.999679	99.9266
INTERPRO	IPR002957:Keratin, type I	3	0.340909	0.423357	ILMN_2711267, ILMN_2719704, ILMN_2704972	797	32	17763	2.08944	1	0.99534	99.9866
SP_PIR_KEYWORDS	keratin	5	0.568182	0.734501	ILMN_2740939, ILMN_2711267, ILMN_2594736, ILMN_2719704, ILMN_2704972	811	109	17854	1.00985	1	0.97311	100
GOTERM_CC_FAT	GO:0005882~intermediate filament	6	0.681818	0.798789	ILMN_2740939, ILMN_2711267, ILMN_3121891, ILMN_2594736, ILMN_1221646, ILMN_2719704, ILMN_1255510, ILMN_2704972, ILMN_2597710, ILMN_2662387, ILMN_1254405	606	137	12504	0.903664	1	0.992782	100
GOTERM_CC_FAT	GO:0045111~intermediate filament cytoskeleton	6	0.681818	0.813768	ILMN_2740939, ILMN_2711267, ILMN_3121891, ILMN_2594736, ILMN_1221646, ILMN_2719704, ILMN_1255510, ILMN_2704972, ILMN_2597710, ILMN_2662387, ILMN_1254405	606	140	12504	0.8843	1	0.993134	100
Annotation Cluster 130	Enrichment Score: 0.6188132927013725
Category	Term	Count	%	PValue	Genes	List Total	Pop Hits	Pop Total	Fold Enrichment	Bonferroni	Benjamini	FDR
GOTERM_CC_FAT	GO:0043195~terminal button	3	0.340909	0.0962727	ILMN_2616682, ILMN_2723799, ILMN_3138904	606	11	12504	5.62736	1	0.561767	74.5853
GOTERM_CC_FAT	GO:0043679~nerve terminal	3	0.340909	0.111953	ILMN_2616682, ILMN_2723799, ILMN_3138904	606	12	12504	5.15842	1	0.593488	79.9451
GOTERM_CC_FAT	GO:0030424~axon	8	0.909091	0.260422	ILMN_2879600, ILMN_2616682, ILMN_1252990, ILMN_2711461, ILMN_2723799, ILMN_1255833, ILMN_2606736, ILMN_3138904, ILMN_2672091	606	107	12504	1.5427	1	0.805846	98.3132
GOTERM_CC_FAT	GO:0033267~axon part	3	0.340909	0.34274	ILMN_2616682, ILMN_2723799, ILMN_3138904	606	25	12504	2.47604	1	0.866276	99.6584
GOTERM_CC_FAT	GO:0044463~cell projection part	7	0.795455	0.837051	ILMN_2616682, ILMN_2981545, ILMN_2934028, ILMN_2723799, ILMN_2638066, ILMN_1255833, ILMN_1240458, ILMN_3138904	606	170	12504	0.849621	1	0.994912	100
Annotation Cluster 131	Enrichment Score: 0.608225092537356
Category	Term	Count	%	PValue	Genes	List Total	Pop Hits	Pop Total	Fold Enrichment	Bonferroni	Benjamini	FDR
GOTERM_MF_FAT	GO:0042802~identical protein binding	18	2.04545	0.180187	ILMN_1225602, ILMN_2619620, ILMN_3082864, ILMN_1242390, ILMN_1255479, ILMN_2434472, ILMN_2870295, ILMN_1230485, ILMN_1215446, ILMN_1254561, ILMN_2980323, ILMN_2659663, ILMN_2668462, ILMN_1244086, ILMN_2670240, ILMN_2896200, ILMN_1239103, ILMN_2690122, ILMN_2756023, ILMN_3040485, ILMN_2659660, ILMN_2534816, ILMN_1250766	613	290	13288	1.34547	1	0.90956	95.1695
GOTERM_MF_FAT	GO:0042803~protein homodimerization activity	12	1.36364	0.276788	ILMN_1242390, ILMN_3082864, ILMN_2619620, ILMN_2434472, ILMN_1215446, ILMN_1230485, ILMN_1254561, ILMN_2659663, ILMN_1244086, ILMN_2670240, ILMN_1239103, ILMN_2690122, ILMN_3040485, ILMN_2659660, ILMN_2534816, ILMN_1250766	613	193	13288	1.34779	1	0.956093	99.2863
GOTERM_MF_FAT	GO:0046983~protein dimerization activity	19	2.15909	0.30023	ILMN_2619620, ILMN_3082864, ILMN_1242390, ILMN_2434472, ILMN_1230485, ILMN_1215446, ILMN_1254561, ILMN_2956448, ILMN_2659663, ILMN_3041584, ILMN_1244086, ILMN_2670240, ILMN_2584685, ILMN_1239103, ILMN_2690122, ILMN_2487824, ILMN_3040485, ILMN_2659660, ILMN_2992232, ILMN_1225522, ILMN_1229914, ILMN_2534816, ILMN_1250766	613	340	13288	1.21136	1	0.966642	99.5682
Annotation Cluster 132	Enrichment Score: 0.5989175905415614
Category	Term	Count	%	PValue	Genes	List Total	Pop Hits	Pop Total	Fold Enrichment	Bonferroni	Benjamini	FDR
INTERPRO	IPR001368:TNFR/CD27/30/40/95 cysteine-rich region	4	0.454545	0.18265	ILMN_2454204, ILMN_2640248, ILMN_2892413, ILMN_2757582, ILMN_2469333	797	33	17763	2.70149	1	0.932911	96.1879
UP_SEQ_FEATURE	repeat:TNFR-Cys 3	3	0.340909	0.243016	ILMN_2454204, ILMN_2892413, ILMN_2757582, ILMN_2469333	797	19	16021	3.17394	1	0.997745	99.2483
SMART	SM00208:TNFR	4	0.454545	0.254736	ILMN_2454204, ILMN_2640248, ILMN_2892413, ILMN_2757582, ILMN_2469333	486	33	9131	2.27734	1	0.892054	97.8817
UP_SEQ_FEATURE	repeat:TNFR-Cys 2	3	0.340909	0.299249	ILMN_2454204, ILMN_2892413, ILMN_2757582, ILMN_2469333	797	22	16021	2.74113	1	0.999295	99.8063
UP_SEQ_FEATURE	repeat:TNFR-Cys 1	3	0.340909	0.299249	ILMN_2454204, ILMN_2892413, ILMN_2757582, ILMN_2469333	797	22	16021	2.74113	1	0.999295	99.8063
Annotation Cluster 133	Enrichment Score: 0.5971793568803561
Category	Term	Count	%	PValue	Genes	List Total	Pop Hits	Pop Total	Fold Enrichment	Bonferroni	Benjamini	FDR
GOTERM_MF_FAT	GO:0015370~solute:sodium symporter activity	5	0.568182	0.160534	ILMN_1252970, ILMN_1236161, ILMN_2667384, ILMN_2689230, ILMN_1212645	613	46	13288	2.3562	1	0.895654	93.0673
INTERPRO	IPR000175:Sodium:neurotransmitter symporter	3	0.340909	0.225161	ILMN_2667384, ILMN_2689230, ILMN_1212645	797	20	17763	3.3431	1	0.953989	98.3952
GOTERM_MF_FAT	GO:0005328~neurotransmitter:sodium symporter activity	3	0.340909	0.234459	ILMN_2667384, ILMN_2689230, ILMN_1212645	613	20	13288	3.25155	1	0.943154	98.3006
SP_PIR_KEYWORDS	neurotransmitter transport	4	0.454545	0.235	ILMN_2822053, ILMN_2667384, ILMN_2689230, ILMN_1212645	811	37	17854	2.37998	1	0.729275	97.7335
GOTERM_MF_FAT	GO:0015294~solute:cation symporter activity	6	0.681818	0.245604	ILMN_1252970, ILMN_1236161, ILMN_1222333, ILMN_2667384, ILMN_2689230, ILMN_1212645	613	73	13288	1.78167	1	0.947236	98.6412
GOTERM_MF_FAT	GO:0005326~neurotransmitter transporter activity	3	0.340909	0.269152	ILMN_2667384, ILMN_2689230, ILMN_1212645	613	22	13288	2.95595	1	0.953259	99.1623
GOTERM_BP_FAT	GO:0006836~neurotransmitter transport	5	0.568182	0.501551	ILMN_2822053, ILMN_1216872, ILMN_2667384, ILMN_2689230, ILMN_1212645	623	80	13588	1.36316	1	0.979239	99.9995
Annotation Cluster 134	Enrichment Score: 0.5948059641659705
Category	Term	Count	%	PValue	Genes	List Total	Pop Hits	Pop Total	Fold Enrichment	Bonferroni	Benjamini	FDR
UP_SEQ_FEATURE	domain:PDZ	8	0.909091	0.193041	ILMN_2685879, ILMN_2430813, ILMN_2718401, ILMN_3154269, ILMN_2880906, ILMN_2836875, ILMN_2593225, ILMN_2734142, ILMN_1241773, ILMN_2692942	797	95	16021	1.69277	1	0.993986	97.6891
INTERPRO	IPR001478:PDZ/DHR/GLGF	10	1.13636	0.219741	ILMN_2685879, ILMN_2430813, ILMN_2718401, ILMN_3154269, ILMN_2880906, ILMN_2671738, ILMN_2836875, ILMN_2710274, ILMN_2593225, ILMN_2734142, ILMN_1241773, ILMN_2692942	797	148	17763	1.5059	1	0.952889	98.2034
SMART	SM00228:PDZ	10	1.13636	0.387277	ILMN_2685879, ILMN_2430813, ILMN_2718401, ILMN_3154269, ILMN_2880906, ILMN_2671738, ILMN_2836875, ILMN_2710274, ILMN_2593225, ILMN_2734142, ILMN_1241773, ILMN_2692942	486	148	9131	1.26946	1	0.94767	99.8374
Annotation Cluster 135	Enrichment Score: 0.580807426892569
Category	Term	Count	%	PValue	Genes	List Total	Pop Hits	Pop Total	Fold Enrichment	Bonferroni	Benjamini	FDR
INTERPRO	IPR001060:Fps/Fes/Fer/CIP4 homology	3	0.340909	0.241977	ILMN_2695793, ILMN_2924831, ILMN_2776850, ILMN_2589015	797	21	17763	3.1839	1	0.958662	98.8752
UP_SEQ_FEATURE	domain:FCH	3	0.340909	0.243016	ILMN_2695793, ILMN_2924831, ILMN_2776850, ILMN_2589015	797	19	16021	3.17394	1	0.997745	99.2483
SMART	SM00055:FCH	3	0.340909	0.307729	ILMN_2695793, ILMN_2924831, ILMN_2776850, ILMN_2589015	486	21	9131	2.68401	1	0.923063	99.1946
Annotation Cluster 136	Enrichment Score: 0.5758400701214524
Category	Term	Count	%	PValue	Genes	List Total	Pop Hits	Pop Total	Fold Enrichment	Bonferroni	Benjamini	FDR
SP_PIR_KEYWORDS	lysosome	10	1.13636	0.207481	ILMN_2987709, ILMN_2727437, ILMN_2975892, ILMN_1225374, ILMN_2835723, ILMN_1249029, ILMN_2614966, ILMN_1217849, ILMN_2689785, ILMN_1212991, ILMN_2741114	811	144	17854	1.52881	1	0.694873	96.2647
GOTERM_CC_FAT	GO:0005764~lysosome	12	1.36364	0.244052	ILMN_2692797, ILMN_1217849, ILMN_2596522, ILMN_2674884, ILMN_2675811, ILMN_2983516, ILMN_2741114, ILMN_2987709, ILMN_2727437, ILMN_2975892, ILMN_1225374, ILMN_2835723, ILMN_1249029, ILMN_2614966, ILMN_1212991, ILMN_2689785	606	178	12504	1.39103	1	0.792489	97.7316
GOTERM_CC_FAT	GO:0000323~lytic vacuole	12	1.36364	0.249647	ILMN_2692797, ILMN_1217849, ILMN_2596522, ILMN_2674884, ILMN_2675811, ILMN_2983516, ILMN_2741114, ILMN_2987709, ILMN_2727437, ILMN_2975892, ILMN_1225374, ILMN_2835723, ILMN_1249029, ILMN_2614966, ILMN_1212991, ILMN_2689785	606	179	12504	1.38326	1	0.795455	97.9486
KEGG_PATHWAY	mmu04142:Lysosome	8	0.909091	0.261101	ILMN_2692797, ILMN_1217849, ILMN_2674884, ILMN_2643879, ILMN_2675811, ILMN_2983516, ILMN_2741114, ILMN_2746456, ILMN_2975892, ILMN_2954881, ILMN_1225374, ILMN_2835723, ILMN_2689785	251	119	5738	1.53684	1	0.807685	97.3903
GOTERM_CC_FAT	GO:0005773~vacuole	12	1.36364	0.400132	ILMN_2692797, ILMN_1217849, ILMN_2596522, ILMN_2674884, ILMN_2675811, ILMN_2983516, ILMN_2741114, ILMN_2987709, ILMN_2727437, ILMN_2975892, ILMN_1225374, ILMN_2835723, ILMN_1249029, ILMN_2614966, ILMN_1212991, ILMN_2689785	606	204	12504	1.21374	1	0.894745	99.9008
Annotation Cluster 137	Enrichment Score: 0.5520227055148981
Category	Term	Count	%	PValue	Genes	List Total	Pop Hits	Pop Total	Fold Enrichment	Bonferroni	Benjamini	FDR
UP_SEQ_FEATURE	repeat:IV	3	0.340909	0.280529	ILMN_2605284, ILMN_2636424, ILMN_2663841, ILMN_2634689	797	21	16021	2.87166	1	0.998924	99.6922
UP_SEQ_FEATURE	repeat:III	3	0.340909	0.280529	ILMN_2605284, ILMN_2636424, ILMN_2663841, ILMN_2634689	797	21	16021	2.87166	1	0.998924	99.6922
UP_SEQ_FEATURE	repeat:II	3	0.340909	0.280529	ILMN_2605284, ILMN_2636424, ILMN_2663841, ILMN_2634689	797	21	16021	2.87166	1	0.998924	99.6922
UP_SEQ_FEATURE	repeat:I	3	0.340909	0.280529	ILMN_2605284, ILMN_2636424, ILMN_2663841, ILMN_2634689	797	21	16021	2.87166	1	0.998924	99.6922
Annotation Cluster 138	Enrichment Score: 0.5510925344211318
Category	Term	Count	%	PValue	Genes	List Total	Pop Hits	Pop Total	Fold Enrichment	Bonferroni	Benjamini	FDR
GOTERM_CC_FAT	GO:0030427~site of polarized growth	5	0.568182	0.232377	ILMN_1233146, ILMN_1245037, ILMN_1229819, ILMN_2822905, ILMN_2836875, ILMN_3138904, ILMN_2699663	606	51	12504	2.02291	1	0.797402	97.2088
GOTERM_CC_FAT	GO:0030426~growth cone	5	0.568182	0.232377	ILMN_1233146, ILMN_1245037, ILMN_1229819, ILMN_2822905, ILMN_2836875, ILMN_3138904, ILMN_2699663	606	51	12504	2.02291	1	0.797402	97.2088
GOTERM_CC_FAT	GO:0043005~neuron projection	14	1.59091	0.411469	ILMN_2879600, ILMN_1245037, ILMN_1229819, ILMN_2723799, ILMN_2822905, ILMN_2847004, ILMN_2606736, ILMN_3138904, ILMN_2672091, ILMN_1233146, ILMN_2616682, ILMN_1252990, ILMN_2711461, ILMN_2836875, ILMN_2638066, ILMN_1255833, ILMN_2699663	606	245	12504	1.17907	1	0.897096	99.9234
Annotation Cluster 139	Enrichment Score: 0.5432377972663809
Category	Term	Count	%	PValue	Genes	List Total	Pop Hits	Pop Total	Fold Enrichment	Bonferroni	Benjamini	FDR
GOTERM_BP_FAT	GO:0045321~leukocyte activation	15	1.70455	0.13041	ILMN_2649067, ILMN_1242086, ILMN_2660555, ILMN_1246473, ILMN_2692797, ILMN_1229957, ILMN_2674884, ILMN_2675811, ILMN_2983516, ILMN_2584685, ILMN_1228700, ILMN_2748875, ILMN_2662926, ILMN_2711461, ILMN_2737302, ILMN_2642349, ILMN_2614966, ILMN_3158250, ILMN_2658908, ILMN_1257971	623	219	13588	1.49388	1	0.74473	91.4823
GOTERM_BP_FAT	GO:0001775~cell activation	16	1.81818	0.161728	ILMN_2769918, ILMN_2649067, ILMN_3103896, ILMN_1242086, ILMN_2660555, ILMN_1246473, ILMN_2692797, ILMN_1229957, ILMN_2674884, ILMN_2675811, ILMN_2983516, ILMN_2584685, ILMN_1228700, ILMN_2748875, ILMN_2662926, ILMN_2711461, ILMN_2737302, ILMN_2642349, ILMN_2614966, ILMN_3158250, ILMN_2658908, ILMN_1257971	623	246	13588	1.41858	1	0.789486	95.5378
GOTERM_BP_FAT	GO:0042110~T cell activation	9	1.02273	0.162134	ILMN_2649067, ILMN_1246473, ILMN_2660555, ILMN_2692797, ILMN_2674884, ILMN_2675811, ILMN_2983516, ILMN_2584685, ILMN_2662926, ILMN_2711461, ILMN_2737302, ILMN_2614966, ILMN_2658908, ILMN_3158250	623	116	13588	1.6922	1	0.789221	95.5758
GOTERM_BP_FAT	GO:0046649~lymphocyte activation	12	1.36364	0.259509	ILMN_2649067, ILMN_1246473, ILMN_2660555, ILMN_2692797, ILMN_1229957, ILMN_2674884, ILMN_2584685, ILMN_2675811, ILMN_2983516, ILMN_1228700, ILMN_2662926, ILMN_2711461, ILMN_2737302, ILMN_2614966, ILMN_2658908, ILMN_3158250, ILMN_1257971	623	191	13588	1.3703	1	0.887723	99.4987
GOTERM_BP_FAT	GO:0048534~hemopoietic or lymphoid organ development	16	1.81818	0.313625	ILMN_2769918, ILMN_2649067, ILMN_3103896, ILMN_2673369, ILMN_1242086, ILMN_2660555, ILMN_1229957, ILMN_2757582, ILMN_2904117, ILMN_2584685, ILMN_2975892, ILMN_2662926, ILMN_2711461, ILMN_2685516, ILMN_2616755, ILMN_2743476, ILMN_1257971	623	281	13588	1.24188	1	0.922079	99.8684
GOTERM_BP_FAT	GO:0030097~hemopoiesis	14	1.59091	0.37204	ILMN_2769918, ILMN_2649067, ILMN_3103896, ILMN_2673369, ILMN_1242086, ILMN_2660555, ILMN_1229957, ILMN_2584685, ILMN_2975892, ILMN_2662926, ILMN_2711461, ILMN_2685516, ILMN_2616755, ILMN_2743476, ILMN_1257971	623	251	13588	1.21653	1	0.947054	99.9726
GOTERM_BP_FAT	GO:0002520~immune system development	16	1.81818	0.383979	ILMN_2769918, ILMN_2649067, ILMN_3103896, ILMN_2673369, ILMN_1242086, ILMN_2660555, ILMN_1229957, ILMN_2757582, ILMN_2904117, ILMN_2584685, ILMN_2975892, ILMN_2662926, ILMN_2711461, ILMN_2685516, ILMN_2616755, ILMN_2743476, ILMN_1257971	623	295	13588	1.18295	1	0.95163	99.9804
GOTERM_BP_FAT	GO:0030098~lymphocyte differentiation	7	0.795455	0.42331	ILMN_2649067, ILMN_2662926, ILMN_2711461, ILMN_2660555, ILMN_1229957, ILMN_2584685, ILMN_1257971	623	114	13588	1.33925	1	0.963118	99.9939
GOTERM_BP_FAT	GO:0030217~T cell differentiation	5	0.568182	0.461508	ILMN_2649067, ILMN_2662926, ILMN_2711461, ILMN_2660555, ILMN_2584685	623	76	13588	1.43491	1	0.972388	99.9982
GOTERM_BP_FAT	GO:0002521~leukocyte differentiation	8	0.909091	0.475723	ILMN_2649067, ILMN_2662926, ILMN_1242086, ILMN_2711461, ILMN_2660555, ILMN_1229957, ILMN_2584685, ILMN_1257971	623	142	13588	1.22877	1	0.974888	99.9989
Annotation Cluster 140	Enrichment Score: 0.5430035849399423
Category	Term	Count	%	PValue	Genes	List Total	Pop Hits	Pop Total	Fold Enrichment	Bonferroni	Benjamini	FDR
GOTERM_MF_FAT	GO:0017124~SH3 domain binding	8	0.909091	0.0711785	ILMN_2735522, ILMN_2709478, ILMN_1249680, ILMN_1227758, ILMN_2853166, ILMN_2685516, ILMN_1220996, ILMN_2665609	613	79	13288	2.19514	1	0.738061	67.573
SP_PIR_KEYWORDS	sh3-binding	4	0.454545	0.48169	ILMN_2735522, ILMN_2709478, ILMN_1249680, ILMN_2853166	811	57	17854	1.5449	1	0.909661	99.9908
UP_SEQ_FEATURE	short sequence motif:SH3-binding	3	0.340909	0.685287	ILMN_2735522, ILMN_1249680, ILMN_2853166	797	47	16021	1.28308	1	1	100
Annotation Cluster 141	Enrichment Score: 0.5390847299787064
Category	Term	Count	%	PValue	Genes	List Total	Pop Hits	Pop Total	Fold Enrichment	Bonferroni	Benjamini	FDR
GOTERM_BP_FAT	GO:0001707~mesoderm formation	4	0.454545	0.226718	ILMN_1225071, ILMN_2765047, ILMN_2589662, ILMN_2672091	623	36	13588	2.4234	1	0.858791	98.9241
GOTERM_BP_FAT	GO:0007369~gastrulation	6	0.681818	0.250409	ILMN_1225071, ILMN_2765047, ILMN_1242086, ILMN_2589662, ILMN_1247753, ILMN_2672091	623	74	13588	1.76843	1	0.880303	99.3783
GOTERM_BP_FAT	GO:0048332~mesoderm morphogenesis	4	0.454545	0.251419	ILMN_1225071, ILMN_2765047, ILMN_2589662, ILMN_2672091	623	38	13588	2.29585	1	0.880735	99.3929
GOTERM_BP_FAT	GO:0001704~formation of primary germ layer	4	0.454545	0.276484	ILMN_1225071, ILMN_2765047, ILMN_2589662, ILMN_2672091	623	40	13588	2.18106	1	0.89593	99.6669
GOTERM_BP_FAT	GO:0007498~mesoderm development	4	0.454545	0.510943	ILMN_1225071, ILMN_2765047, ILMN_2589662, ILMN_2672091	623	59	13588	1.47868	1	0.980989	99.9997
Annotation Cluster 142	Enrichment Score: 0.5378664387228735
Category	Term	Count	%	PValue	Genes	List Total	Pop Hits	Pop Total	Fold Enrichment	Bonferroni	Benjamini	FDR
GOTERM_MF_FAT	GO:0008238~exopeptidase activity	6	0.681818	0.219919	ILMN_2710121, ILMN_2645816, ILMN_1248998, ILMN_2476452, ILMN_2591187, ILMN_2629191, ILMN_2589651	613	70	13288	1.85803	1	0.933033	97.7357
SP_PIR_KEYWORDS	Aminopeptidase	3	0.340909	0.297594	ILMN_2710121, ILMN_1248998, ILMN_2589651	811	24	17854	2.75185	1	0.781361	99.322
GOTERM_MF_FAT	GO:0004177~aminopeptidase activity	3	0.340909	0.371975	ILMN_2710121, ILMN_1248998, ILMN_2589651	613	28	13288	2.32254	1	0.981365	99.9171
Annotation Cluster 143	Enrichment Score: 0.5369506692254806
Category	Term	Count	%	PValue	Genes	List Total	Pop Hits	Pop Total	Fold Enrichment	Bonferroni	Benjamini	FDR
GOTERM_BP_FAT	GO:0016053~organic acid biosynthetic process	10	1.13636	0.197729	ILMN_2636666, ILMN_2790181, ILMN_3143506, ILMN_2723491, ILMN_2908406, ILMN_2724942, ILMN_1230318, ILMN_2672091, ILMN_2594180, ILMN_2421890, ILMN_2927635, ILMN_1224780, ILMN_2863837	623	141	13588	1.54685	1	0.834487	97.9417
GOTERM_BP_FAT	GO:0046394~carboxylic acid biosynthetic process	10	1.13636	0.197729	ILMN_2636666, ILMN_2790181, ILMN_3143506, ILMN_2723491, ILMN_2908406, ILMN_2724942, ILMN_1230318, ILMN_2672091, ILMN_2594180, ILMN_2421890, ILMN_2927635, ILMN_1224780, ILMN_2863837	623	141	13588	1.54685	1	0.834487	97.9417
SP_PIR_KEYWORDS	amino-acid biosynthesis	3	0.340909	0.246359	ILMN_2790181, ILMN_2594180, ILMN_1230318	811	21	17854	3.14497	1	0.733111	98.1656
GOTERM_BP_FAT	GO:0008652~cellular amino acid biosynthetic process	4	0.454545	0.327175	ILMN_2790181, ILMN_2636666, ILMN_2594180, ILMN_2908406, ILMN_1230318	623	44	13588	1.98278	1	0.928413	99.9074
GOTERM_BP_FAT	GO:0009309~amine biosynthetic process	4	0.454545	0.655779	ILMN_2790181, ILMN_2636666, ILMN_2594180, ILMN_2908406, ILMN_1230318	623	73	13588	1.1951	1	0.995136	100
Annotation Cluster 144	Enrichment Score: 0.5230331116415704
Category	Term	Count	%	PValue	Genes	List Total	Pop Hits	Pop Total	Fold Enrichment	Bonferroni	Benjamini	FDR
GOTERM_MF_FAT	GO:0003700~transcription factor activity	47	5.34091	0.046319	ILMN_2655360, ILMN_1242308, ILMN_1215135, ILMN_1213886, ILMN_1225391, ILMN_1238663, ILMN_2904117, ILMN_2648224, ILMN_2679243, ILMN_2586804, ILMN_3132660, ILMN_2653251, ILMN_2614463, ILMN_2709700, ILMN_2669666, ILMN_2673369, ILMN_2746797, ILMN_2956448, ILMN_2659663, ILMN_2584685, ILMN_2690126, ILMN_2662926, ILMN_1239265, ILMN_2616755, ILMN_2637757, ILMN_2659660, ILMN_1249634, ILMN_1235255, ILMN_12…	613	776	13288	1.31291	1	0.633535	51.4869
SP_PIR_KEYWORDS	DNA binding	19	2.15909	0.0470266	ILMN_2649067, ILMN_2886828, ILMN_2995454, ILMN_2673369, ILMN_1242308, ILMN_1213886, ILMN_2908735, ILMN_2904117, ILMN_2709087, ILMN_3059798, ILMN_2584685, ILMN_2639809, ILMN_2662926, ILMN_2690126, ILMN_1228105, ILMN_2723108, ILMN_2487824, ILMN_2653251, ILMN_2637757, ILMN_2621086	811	258	17854	1.62124	1	0.324019	49.3862
GOTERM_BP_FAT	GO:0006357~regulation of transcription from RNA polymerase II promoter	38	4.31818	0.0559251	ILMN_2655360, ILMN_2649067, ILMN_2886828, ILMN_1213886, ILMN_2692797, ILMN_1238663, ILMN_2589662, ILMN_2674884, ILMN_2904117, ILMN_3059798, ILMN_2983516, ILMN_2675811, ILMN_2748966, ILMN_2668165, ILMN_1227686, ILMN_3041056, ILMN_2586804, ILMN_1228105, ILMN_2487824, ILMN_2653251, ILMN_3132660, ILMN_2677766, ILMN_2507989, ILMN_2992232, ILMN_2614463, ILMN_2950286, ILMN_1235433, ILMN_2618221, ILMN_26…	623	616	13588	1.34546	1	0.528475	63.7382
SP_PIR_KEYWORDS	activator	30	3.40909	0.0797154	ILMN_1224644, ILMN_2503811, ILMN_2649067, ILMN_2645321, ILMN_1242308, ILMN_1243986, ILMN_2904117, ILMN_3059798, ILMN_3041056, ILMN_2586804, ILMN_2487824, ILMN_1243290, ILMN_2647331, ILMN_1227722, ILMN_2995454, ILMN_2746797, ILMN_2673369, ILMN_2832620, ILMN_2956448, ILMN_3119014, ILMN_1219823, ILMN_2693246, ILMN_2584685, ILMN_1244535, ILMN_2662926, ILMN_1226016, ILMN_1239265, ILMN_1256427, ILMN_26…	811	484	17854	1.36455	1	0.439468	69.0988
GOTERM_MF_FAT	GO:0043565~sequence-specific DNA binding	32	3.63636	0.157277	ILMN_1224644, ILMN_2655360, ILMN_2649067, ILMN_2886828, ILMN_1213886, ILMN_1215135, ILMN_1225391, ILMN_1238663, ILMN_2709087, ILMN_2904117, ILMN_3059798, ILMN_2651005, ILMN_1227686, ILMN_1228105, ILMN_2679243, ILMN_2487824, ILMN_3132660, ILMN_2677766, ILMN_2507989, ILMN_2614463, ILMN_2709700, ILMN_2995454, ILMN_2669666, ILMN_2746797, ILMN_2956448, ILMN_2659663, ILMN_1249746, ILMN_3119014, ILMN_30…	613	556	13288	1.2476	1	0.898486	92.6454
GOTERM_MF_FAT	GO:0030528~transcription regulator activity	63	7.15909	0.194671	ILMN_2655360, ILMN_1242308, ILMN_1213886, ILMN_1215135, ILMN_1225391, ILMN_3041584, ILMN_1238663, ILMN_2904117, ILMN_2648224, ILMN_3041056, ILMN_2679243, ILMN_2586804, ILMN_2653251, ILMN_3132660, ILMN_2614463, ILMN_2950286, ILMN_2709700, ILMN_2746797, ILMN_2669666, ILMN_2673369, ILMN_2832620, ILMN_2659663, ILMN_2956448, ILMN_1249746, ILMN_1243992, ILMN_1219823, ILMN_2584685, ILMN_2662926, ILMN_26…	613	1206	13288	1.13238	1	0.917886	96.3194
GOTERM_BP_FAT	GO:0051252~regulation of RNA metabolic process	71	8.06818	0.406511	ILMN_2655360, ILMN_1242308, ILMN_1213886, ILMN_1215135, ILMN_1225391, ILMN_1238663, ILMN_2674884, ILMN_2904117, ILMN_2675811, ILMN_2983516, ILMN_2648224, ILMN_2748966, ILMN_3041056, ILMN_2679243, ILMN_2586804, ILMN_2653251, ILMN_3132660, ILMN_2614463, ILMN_1245701, ILMN_2950286, ILMN_2709700, ILMN_2618221, ILMN_2746797, ILMN_2669666, ILMN_2673369, ILMN_2832620, ILMN_2659663, ILMN_2956448, ILMN_12…	623	1488	13588	1.04069	1	0.958809	99.9899
GOTERM_BP_FAT	GO:0006355~regulation of transcription, DNA-dependent	70	7.95455	0.426097	ILMN_2655360, ILMN_1242308, ILMN_1213886, ILMN_1215135, ILMN_1225391, ILMN_1238663, ILMN_2674884, ILMN_2904117, ILMN_2675811, ILMN_2983516, ILMN_2648224, ILMN_2748966, ILMN_3041056, ILMN_2679243, ILMN_2586804, ILMN_2653251, ILMN_3132660, ILMN_2614463, ILMN_1245701, ILMN_2950286, ILMN_2709700, ILMN_2618221, ILMN_2746797, ILMN_2669666, ILMN_2673369, ILMN_2832620, ILMN_2659663, ILMN_2956448, ILMN_12…	623	1465	13588	1.04214	1	0.963886	99.9944
SP_PIR_KEYWORDS	transcription regulation	70	7.95455	0.576968	ILMN_3009463, ILMN_1225797, ILMN_2655360, ILMN_2729197, ILMN_1242308, ILMN_1213886, ILMN_1215135, ILMN_1225391, ILMN_3009469, ILMN_2904117, ILMN_2647400, ILMN_1260558, ILMN_3041056, ILMN_2586804, ILMN_2653251, ILMN_3132660, ILMN_1250103, ILMN_1245701, ILMN_2709700, ILMN_2671738, ILMN_2746797, ILMN_2669666, ILMN_2673369, ILMN_2832620, ILMN_2659663, ILMN_2956448, ILMN_1249746, ILMN_1243992, ILMN_12…	811	1546	17854	0.996789	1	0.939043	99.9995
SP_PIR_KEYWORDS	dna-binding	62	7.04545	0.660185	ILMN_2655360, ILMN_2729197, ILMN_1242308, ILMN_1213886, ILMN_1215135, ILMN_1225391, ILMN_1238663, ILMN_2904117, ILMN_2586804, ILMN_2679243, ILMN_2653251, ILMN_3132660, ILMN_2614463, ILMN_2709700, ILMN_2746797, ILMN_2669666, ILMN_2673369, ILMN_2832620, ILMN_2659663, ILMN_2956448, ILMN_1249746, ILMN_1213145, ILMN_1219823, ILMN_2584685, ILMN_2662926, ILMN_2690126, ILMN_1226016, ILMN_1239265, ILMN_26…	811	1404	17854	0.972163	1	0.959303	100
GOTERM_MF_FAT	GO:0003677~DNA binding	74	8.40909	0.877477	ILMN_2655360, ILMN_2729197, ILMN_1242308, ILMN_1213886, ILMN_1215135, ILMN_1225391, ILMN_1238663, ILMN_2904117, ILMN_2647400, ILMN_1260558, ILMN_2648224, ILMN_2679243, ILMN_2586804, ILMN_1235968, ILMN_2653251, ILMN_3132660, ILMN_2614463, ILMN_2709700, ILMN_2746797, ILMN_2669666, ILMN_2673369, ILMN_2832620, ILMN_2964841, ILMN_2659663, ILMN_2956448, ILMN_1249746, ILMN_1213145, ILMN_1219823, ILMN_25…	613	1781	13288	0.900673	1	0.999977	100
GOTERM_BP_FAT	GO:0045449~regulation of transcription	92	10.4545	0.899073	ILMN_2729197, ILMN_1213886, ILMN_1215135, ILMN_1238663, ILMN_2647400, ILMN_2983516, ILMN_2675811, ILMN_2586804, ILMN_2653251, ILMN_2614463, ILMN_2709700, ILMN_2671738, ILMN_2673369, ILMN_2956448, ILMN_2659663, ILMN_2603837, ILMN_1219823, ILMN_1243992, ILMN_2584685, ILMN_2662926, ILMN_1228328, ILMN_2616755, ILMN_2637757, ILMN_2659660, ILMN_2647605, ILMN_1249634, ILMN_1224644, ILMN_2503811, ILMN_28…	623	2227	13588	0.901021	1	0.999959	100
SP_PIR_KEYWORDS	Transcription	69	7.84091	0.940296	ILMN_3009463, ILMN_1225797, ILMN_2655360, ILMN_2729197, ILMN_1242308, ILMN_1215135, ILMN_1225391, ILMN_3009469, ILMN_2904117, ILMN_2647400, ILMN_1260558, ILMN_3041056, ILMN_2586804, ILMN_1235968, ILMN_2653251, ILMN_3132660, ILMN_1250103, ILMN_1245701, ILMN_2709700, ILMN_2671738, ILMN_2746797, ILMN_2669666, ILMN_2673369, ILMN_2832620, ILMN_2659663, ILMN_2956448, ILMN_1249746, ILMN_1243992, ILMN_12…	811	1769	17854	0.858689	1	0.998463	100
GOTERM_BP_FAT	GO:0006350~transcription	66	7.5	0.980889	ILMN_1225797, ILMN_2655360, ILMN_2729197, ILMN_1242308, ILMN_1215135, ILMN_1225391, ILMN_2904117, ILMN_2647400, ILMN_1260558, ILMN_3041056, ILMN_2586804, ILMN_1235968, ILMN_2653251, ILMN_3132660, ILMN_1250103, ILMN_1245701, ILMN_2709700, ILMN_2671738, ILMN_2746797, ILMN_2669666, ILMN_2673369, ILMN_2832620, ILMN_2659663, ILMN_2956448, ILMN_1249746, ILMN_1243992, ILMN_1219823, ILMN_2584685, ILMN_26…	623	1772	13588	0.812358	1	1	100
SP_PIR_KEYWORDS	nucleus	132	15	0.999934	ILMN_3009463, ILMN_1214118, ILMN_2729197, ILMN_1213886, ILMN_2595346, ILMN_1215135, ILMN_3009469, ILMN_1243986, ILMN_1226683, ILMN_1238663, ILMN_2647400, ILMN_3162564, ILMN_1231457, ILMN_2586804, ILMN_2653251, ILMN_2614463, ILMN_2709700, ILMN_2673369, ILMN_2671738, ILMN_1220441, ILMN_3121891, ILMN_1214431, ILMN_2659663, ILMN_2956448, ILMN_2716497, ILMN_1243992, ILMN_2603837, ILMN_1219823, ILMN_26…	811	3808	17854	0.763118	1	1	100
Annotation Cluster 145	Enrichment Score: 0.5199961234188171
Category	Term	Count	%	PValue	Genes	List Total	Pop Hits	Pop Total	Fold Enrichment	Bonferroni	Benjamini	FDR
GOTERM_BP_FAT	GO:0043627~response to estrogen stimulus	5	0.568182	0.0622883	ILMN_1259180, ILMN_2748966, ILMN_1242086, ILMN_2723799, ILMN_2614759	623	33	13588	3.30464	1	0.555264	67.8131
GOTERM_BP_FAT	GO:0048545~response to steroid hormone stimulus	5	0.568182	0.294668	ILMN_1259180, ILMN_2748966, ILMN_1242086, ILMN_2723799, ILMN_2614759	623	60	13588	1.81755	1	0.908687	99.7873
GOTERM_BP_FAT	GO:0010033~response to organic substance	25	2.84091	0.462179	ILMN_2692797, ILMN_1247592, ILMN_2674884, ILMN_2865016, ILMN_2983516, ILMN_2675811, ILMN_2748966, ILMN_2649955, ILMN_2756023, ILMN_1250410, ILMN_2685516, ILMN_2614759, ILMN_2743003, ILMN_1259180, ILMN_1242086, ILMN_2723799, ILMN_2956448, ILMN_2664224, ILMN_2710253, ILMN_2485323, ILMN_2687169, ILMN_2735905, ILMN_2662926, ILMN_2711461, ILMN_1216042, ILMN_2690122, ILMN_2663258, ILMN_2666018	623	505	13588	1.07973	1	0.972357	99.9982
GOTERM_BP_FAT	GO:0009725~response to hormone stimulus	9	1.02273	0.485459	ILMN_1259180, ILMN_2748966, ILMN_1242086, ILMN_2723799, ILMN_2690122, ILMN_2756023, ILMN_2685516, ILMN_2614759, ILMN_2666018	623	165	13588	1.18967	1	0.976241	99.9992
GOTERM_BP_FAT	GO:0009719~response to endogenous stimulus	9	1.02273	0.609982	ILMN_1259180, ILMN_2748966, ILMN_1242086, ILMN_2723799, ILMN_2690122, ILMN_2756023, ILMN_2685516, ILMN_2614759, ILMN_2666018	623	184	13588	1.06682	1	0.99216	100
Annotation Cluster 146	Enrichment Score: 0.5195302736594313
Category	Term	Count	%	PValue	Genes	List Total	Pop Hits	Pop Total	Fold Enrichment	Bonferroni	Benjamini	FDR
GOTERM_BP_FAT	GO:0051271~negative regulation of cell motion	4	0.454545	0.178999	ILMN_1243107, ILMN_1242390, ILMN_2618714, ILMN_1253668, ILMN_1215919	623	32	13588	2.72632	1	0.810821	96.9085
GOTERM_BP_FAT	GO:0030336~negative regulation of cell migration	3	0.340909	0.369097	ILMN_1243107, ILMN_2618714, ILMN_1253668, ILMN_1215919	623	28	13588	2.33685	1	0.946674	99.9702
GOTERM_BP_FAT	GO:0040013~negative regulation of locomotion	3	0.340909	0.418233	ILMN_1243107, ILMN_2618714, ILMN_1253668, ILMN_1215919	623	31	13588	2.1107	1	0.962341	99.9929
Annotation Cluster 147	Enrichment Score: 0.5141954709401106
Category	Term	Count	%	PValue	Genes	List Total	Pop Hits	Pop Total	Fold Enrichment	Bonferroni	Benjamini	FDR
GOTERM_BP_FAT	GO:0002697~regulation of immune effector process	7	0.795455	0.21512	ILMN_2748875, ILMN_2649955, ILMN_2596961, ILMN_2711461, ILMN_1244424, ILMN_1234997, ILMN_1220996	623	88	13588	1.73493	1	0.849912	98.6012
GOTERM_BP_FAT	GO:0002698~negative regulation of immune effector process	3	0.340909	0.232355	ILMN_2649955, ILMN_1234997, ILMN_1220996	623	20	13588	3.27159	1	0.864793	99.0543
GOTERM_BP_FAT	GO:0050777~negative regulation of immune response	3	0.340909	0.335442	ILMN_2711461, ILMN_1234997, ILMN_1220996	623	26	13588	2.51661	1	0.932137	99.9256
GOTERM_BP_FAT	GO:0048585~negative regulation of response to stimulus	5	0.568182	0.34705	ILMN_2649955, ILMN_2711461, ILMN_2675232, ILMN_1234997, ILMN_1220996	623	65	13588	1.67774	1	0.937763	99.9454
GOTERM_BP_FAT	GO:0002683~negative regulation of immune system process	5	0.568182	0.461508	ILMN_2649955, ILMN_2711461, ILMN_2637757, ILMN_1234997, ILMN_1220996	623	76	13588	1.43491	1	0.972388	99.9982
Annotation Cluster 148	Enrichment Score: 0.4991192397916941
Category	Term	Count	%	PValue	Genes	List Total	Pop Hits	Pop Total	Fold Enrichment	Bonferroni	Benjamini	FDR
INTERPRO	IPR000863:Sulfotransferase	4	0.454545	0.160292	ILMN_2745370, ILMN_2731020, ILMN_2665754, ILMN_2627193, ILMN_2922178	797	31	17763	2.87578	1	0.918358	94.0978
GOTERM_MF_FAT	GO:0008146~sulfotransferase activity	4	0.454545	0.394161	ILMN_2745370, ILMN_2731020, ILMN_2665754, ILMN_2627193, ILMN_2922178	613	49	13288	1.76955	1	0.985636	99.9521
GOTERM_MF_FAT	GO:0016782~transferase activity, transferring sulfur-containing groups	4	0.454545	0.503567	ILMN_2745370, ILMN_2731020, ILMN_2665754, ILMN_2627193, ILMN_2922178	613	58	13288	1.49497	1	0.994377	99.9977
Annotation Cluster 149	Enrichment Score: 0.49053660171459007
Category	Term	Count	%	PValue	Genes	List Total	Pop Hits	Pop Total	Fold Enrichment	Bonferroni	Benjamini	FDR
INTERPRO	IPR001766:Transcription factor, fork head	4	0.454545	0.290613	ILMN_2655360, ILMN_1225391, ILMN_2659663, ILMN_2659660, ILMN_3059798	797	42	17763	2.1226	1	0.976964	99.6158
INTERPRO	IPR018122:Transcription factor, fork head, conserved site	4	0.454545	0.290613	ILMN_2655360, ILMN_1225391, ILMN_2659663, ILMN_2659660, ILMN_3059798	797	42	17763	2.1226	1	0.976964	99.6158
UP_SEQ_FEATURE	DNA-binding region:Fork-head	4	0.454545	0.333555	ILMN_2655360, ILMN_1225391, ILMN_2659663, ILMN_2659660, ILMN_3059798	797	41	16021	1.96113	1	0.999668	99.9198
SMART	SM00339:FH	4	0.454545	0.387309	ILMN_2655360, ILMN_1225391, ILMN_2659663, ILMN_2659660, ILMN_3059798	486	42	9131	1.78934	1	0.944141	99.8375
Annotation Cluster 150	Enrichment Score: 0.4831139049028731
Category	Term	Count	%	PValue	Genes	List Total	Pop Hits	Pop Total	Fold Enrichment	Bonferroni	Benjamini	FDR
GOTERM_BP_FAT	GO:0046903~secretion	14	1.59091	0.213715	ILMN_2822053, ILMN_2723799, ILMN_2651054, ILMN_3138904, ILMN_2672091, ILMN_1256018, ILMN_1228631, ILMN_1232123, ILMN_1255582, ILMN_2750548, ILMN_2829262, ILMN_1216872, ILMN_2725781, ILMN_2614966, ILMN_3105417, ILMN_2590034	623	221	13588	1.38167	1	0.850508	98.5564
GOTERM_BP_FAT	GO:0032940~secretion by cell	12	1.36364	0.233116	ILMN_2822053, ILMN_2651054, ILMN_2672091, ILMN_1256018, ILMN_1228631, ILMN_3138904, ILMN_1255582, ILMN_1232123, ILMN_2750548, ILMN_1216872, ILMN_2829262, ILMN_2614966, ILMN_3105417, ILMN_2590034	623	186	13588	1.40714	1	0.864982	99.0706
GOTERM_BP_FAT	GO:0003001~generation of a signal involved in cell-cell signaling	6	0.681818	0.340066	ILMN_1255582, ILMN_2822053, ILMN_1216872, ILMN_2829262, ILMN_3105417, ILMN_3138904, ILMN_2672091, ILMN_2590034	623	84	13588	1.5579	1	0.93377	99.9342
SP_PIR_KEYWORDS	exocytosis	4	0.454545	0.397284	ILMN_2651054, ILMN_2614966, ILMN_1228631, ILMN_1256018	811	50	17854	1.76118	1	0.860123	99.9221
GOTERM_BP_FAT	GO:0006887~exocytosis	6	0.681818	0.570637	ILMN_2822053, ILMN_2750548, ILMN_2651054, ILMN_2614966, ILMN_1228631, ILMN_1256018	623	110	13588	1.18967	1	0.988601	100
Annotation Cluster 151	Enrichment Score: 0.4772497103627321
Category	Term	Count	%	PValue	Genes	List Total	Pop Hits	Pop Total	Fold Enrichment	Bonferroni	Benjamini	FDR
GOTERM_BP_FAT	GO:0045892~negative regulation of transcription, DNA-dependent	19	2.15909	0.17626	ILMN_2709700, ILMN_2618221, ILMN_2886828, ILMN_2669666, ILMN_2746797, ILMN_2659663, ILMN_1249746, ILMN_3059798, ILMN_1219823, ILMN_2687169, ILMN_2584685, ILMN_1244535, ILMN_1227686, ILMN_2662926, ILMN_2711461, ILMN_2769832, ILMN_3132660, ILMN_2659660, ILMN_2677766, ILMN_2992232, ILMN_2614463, ILMN_1245701	623	308	13588	1.34546	1	0.807596	96.7215
GOTERM_BP_FAT	GO:0051253~negative regulation of RNA metabolic process	19	2.15909	0.184275	ILMN_2709700, ILMN_2618221, ILMN_2886828, ILMN_2669666, ILMN_2746797, ILMN_2659663, ILMN_1249746, ILMN_3059798, ILMN_1219823, ILMN_2687169, ILMN_2584685, ILMN_1244535, ILMN_1227686, ILMN_2662926, ILMN_2711461, ILMN_2769832, ILMN_3132660, ILMN_2659660, ILMN_2677766, ILMN_2992232, ILMN_2614463, ILMN_1245701	623	310	13588	1.33678	1	0.814573	97.2405
GOTERM_BP_FAT	GO:0010605~negative regulation of macromolecule metabolic process	28	3.18182	0.235871	ILMN_2720083, ILMN_2886828, ILMN_2517290, ILMN_2727503, ILMN_2831799, ILMN_3059798, ILMN_1227686, ILMN_2649955, ILMN_3132660, ILMN_2677766, ILMN_2992232, ILMN_2614463, ILMN_1245701, ILMN_1234997, ILMN_2709700, ILMN_2618221, ILMN_2669666, ILMN_2746797, ILMN_2659663, ILMN_1249117, ILMN_1249746, ILMN_2591031, ILMN_2687169, ILMN_1219823, ILMN_1220996, ILMN_2584685, ILMN_1244535, ILMN_2662926, ILMN_27…	623	506	13588	1.20691	1	0.866977	99.1278
GOTERM_BP_FAT	GO:0000122~negative regulation of transcription from RNA polymerase II promoter	14	1.59091	0.266306	ILMN_2886828, ILMN_2618221, ILMN_2669666, ILMN_2746797, ILMN_2659663, ILMN_1219823, ILMN_2687169, ILMN_2584685, ILMN_1227686, ILMN_2662926, ILMN_2711461, ILMN_2769832, ILMN_3132660, ILMN_2659660, ILMN_2677766, ILMN_2992232, ILMN_2614463	623	231	13588	1.32185	1	0.889445	99.5739
GOTERM_BP_FAT	GO:0010629~negative regulation of gene expression	22	2.5	0.335787	ILMN_2886828, ILMN_3059798, ILMN_1227686, ILMN_2649955, ILMN_3132660, ILMN_2992232, ILMN_2677766, ILMN_2614463, ILMN_1245701, ILMN_2709700, ILMN_2618221, ILMN_2746797, ILMN_2669666, ILMN_2659663, ILMN_1249746, ILMN_1249117, ILMN_2687169, ILMN_1219823, ILMN_2584685, ILMN_1244535, ILMN_2662926, ILMN_2711461, ILMN_2769832, ILMN_2659660, ILMN_2647605	623	410	13588	1.17032	1	0.931884	99.9262
GOTERM_BP_FAT	GO:0016481~negative regulation of transcription	20	2.27273	0.352365	ILMN_2709700, ILMN_2618221, ILMN_2886828, ILMN_2669666, ILMN_2746797, ILMN_2659663, ILMN_1249746, ILMN_3059798, ILMN_1219823, ILMN_2687169, ILMN_2584685, ILMN_1244535, ILMN_1227686, ILMN_2662926, ILMN_2711461, ILMN_2769832, ILMN_3132660, ILMN_2659660, ILMN_2677766, ILMN_2992232, ILMN_2614463, ILMN_2647605, ILMN_1245701	623	372	13588	1.17261	1	0.939671	99.9527
GOTERM_BP_FAT	GO:0045934~negative regulation of nucleobase, nucleoside, nucleotide and nucleic acid metabolic process	21	2.38636	0.370213	ILMN_2709700, ILMN_2618221, ILMN_2886828, ILMN_2669666, ILMN_2746797, ILMN_2659663, ILMN_1249746, ILMN_3059798, ILMN_1219823, ILMN_2687169, ILMN_2584685, ILMN_1244535, ILMN_2674351, ILMN_1227686, ILMN_2662926, ILMN_2711461, ILMN_2769832, ILMN_3132660, ILMN_2659660, ILMN_2677766, ILMN_2992232, ILMN_2614463, ILMN_2647605, ILMN_1245701	623	397	13588	1.15371	1	0.946873	99.9711
GOTERM_BP_FAT	GO:0051172~negative regulation of nitrogen compound metabolic process	21	2.38636	0.381377	ILMN_2709700, ILMN_2618221, ILMN_2886828, ILMN_2669666, ILMN_2746797, ILMN_2659663, ILMN_1249746, ILMN_3059798, ILMN_1219823, ILMN_2687169, ILMN_2584685, ILMN_1244535, ILMN_2674351, ILMN_1227686, ILMN_2662926, ILMN_2711461, ILMN_2769832, ILMN_3132660, ILMN_2659660, ILMN_2677766, ILMN_2992232, ILMN_2614463, ILMN_2647605, ILMN_1245701	623	401	13588	1.1422	1	0.950714	99.9789
SP_PIR_KEYWORDS	repressor	20	2.27273	0.417959	ILMN_1224644, ILMN_2503811, ILMN_2709700, ILMN_2669666, ILMN_2746797, ILMN_2659663, ILMN_1249746, ILMN_1232097, ILMN_3119014, ILMN_2647400, ILMN_3059798, ILMN_1219823, ILMN_2651005, ILMN_2584685, ILMN_1244535, ILMN_2723108, ILMN_2616755, ILMN_2669225, ILMN_1250103, ILMN_2653251, ILMN_2659660, ILMN_2677766, ILMN_2992232, ILMN_2647605	811	391	17854	1.12608	1	0.871035	99.9524
GOTERM_BP_FAT	GO:0031327~negative regulation of cellular biosynthetic process	22	2.5	0.422304	ILMN_2720083, ILMN_2886828, ILMN_2831799, ILMN_3059798, ILMN_2674351, ILMN_1227686, ILMN_3132660, ILMN_2992232, ILMN_2677766, ILMN_2614463, ILMN_1245701, ILMN_2709700, ILMN_2618221, ILMN_2746797, ILMN_2669666, ILMN_2659663, ILMN_1249746, ILMN_2687169, ILMN_1219823, ILMN_2584685, ILMN_1244535, ILMN_2662926, ILMN_2711461, ILMN_2769832, ILMN_2659660, ILMN_2647605	623	430	13588	1.11589	1	0.963027	99.9937
GOTERM_BP_FAT	GO:0009890~negative regulation of biosynthetic process	22	2.5	0.439462	ILMN_2720083, ILMN_2886828, ILMN_2831799, ILMN_3059798, ILMN_2674351, ILMN_1227686, ILMN_3132660, ILMN_2992232, ILMN_2677766, ILMN_2614463, ILMN_1245701, ILMN_2709700, ILMN_2618221, ILMN_2746797, ILMN_2669666, ILMN_2659663, ILMN_1249746, ILMN_2687169, ILMN_1219823, ILMN_2584685, ILMN_1244535, ILMN_2662926, ILMN_2711461, ILMN_2769832, ILMN_2659660, ILMN_2647605	623	434	13588	1.10561	1	0.967579	99.9963
GOTERM_BP_FAT	GO:0010558~negative regulation of macromolecule biosynthetic process	21	2.38636	0.464137	ILMN_2720083, ILMN_2886828, ILMN_2831799, ILMN_3059798, ILMN_1227686, ILMN_3132660, ILMN_2992232, ILMN_2677766, ILMN_2614463, ILMN_1245701, ILMN_2709700, ILMN_2618221, ILMN_2746797, ILMN_2669666, ILMN_2659663, ILMN_1249746, ILMN_2687169, ILMN_1219823, ILMN_2584685, ILMN_1244535, ILMN_2662926, ILMN_2711461, ILMN_2769832, ILMN_2659660, ILMN_2647605	623	418	13588	1.09575	1	0.972705	99.9983
GOTERM_MF_FAT	GO:0016564~transcription repressor activity	11	1.25	0.509202	ILMN_2950286, ILMN_2669666, ILMN_2659663, ILMN_1249746, ILMN_3059798, ILMN_2584685, ILMN_1244535, ILMN_1227686, ILMN_2769832, ILMN_2659660, ILMN_2992232, ILMN_2677766, ILMN_2614463, ILMN_2647605	613	211	13288	1.13008	1	0.994564	99.9981
Annotation Cluster 152	Enrichment Score: 0.47153649867161684
Category	Term	Count	%	PValue	Genes	List Total	Pop Hits	Pop Total	Fold Enrichment	Bonferroni	Benjamini	FDR
UP_SEQ_FEATURE	domain:CUB 2	4	0.454545	0.237667	ILMN_2636764, ILMN_2529089, ILMN_2989955, ILMN_1234234, ILMN_1253741	797	34	16021	2.3649	1	0.997509	99.1493
UP_SEQ_FEATURE	domain:CUB 1	4	0.454545	0.237667	ILMN_2636764, ILMN_2529089, ILMN_2989955, ILMN_1234234, ILMN_1253741	797	34	16021	2.3649	1	0.997509	99.1493
INTERPRO	IPR000859:CUB	4	0.454545	0.426132	ILMN_2636764, ILMN_2529089, ILMN_2989955, ILMN_1234234, ILMN_1253741	797	53	17763	1.68206	1	0.995359	99.9876
SMART	SM00042:CUB	4	0.454545	0.539974	ILMN_2636764, ILMN_2529089, ILMN_2989955, ILMN_1234234, ILMN_1253741	486	53	9131	1.41797	1	0.976274	99.9962
Annotation Cluster 153	Enrichment Score: 0.46949352665953664
Category	Term	Count	%	PValue	Genes	List Total	Pop Hits	Pop Total	Fold Enrichment	Bonferroni	Benjamini	FDR
GOTERM_BP_FAT	GO:0050900~leukocyte migration	4	0.454545	0.314471	ILMN_2748875, ILMN_2671738, ILMN_2803674, ILMN_2667369	623	43	13588	2.02889	1	0.922187	99.8713
GOTERM_BP_FAT	GO:0030595~leukocyte chemotaxis	3	0.340909	0.352346	ILMN_2748875, ILMN_2671738, ILMN_2803674	623	27	13588	2.4234	1	0.9401	99.9527
GOTERM_BP_FAT	GO:0060326~cell chemotaxis	3	0.340909	0.352346	ILMN_2748875, ILMN_2671738, ILMN_2803674	623	27	13588	2.4234	1	0.9401	99.9527
Annotation Cluster 154	Enrichment Score: 0.4692188395254776
Category	Term	Count	%	PValue	Genes	List Total	Pop Hits	Pop Total	Fold Enrichment	Bonferroni	Benjamini	FDR
GOTERM_BP_FAT	GO:0008219~cell death	28	3.18182	0.238263	ILMN_2655360, ILMN_2727153, ILMN_1215446, ILMN_1226195, ILMN_1247592, ILMN_1249680, ILMN_2753988, ILMN_2449968, ILMN_1232123, ILMN_2459899, ILMN_2975892, ILMN_2711267, ILMN_2558487, ILMN_2675232, ILMN_1250410, ILMN_2878071, ILMN_2757582, ILMN_2672091, ILMN_2603837, ILMN_2469333, ILMN_2651076, ILMN_3061028, ILMN_2651077, ILMN_2709478, ILMN_2711461, ILMN_1255833, ILMN_1252076, ILMN_1245246, ILMN_26…	623	507	13588	1.20453	1	0.869267	99.1747
SP_PIR_KEYWORDS	Apoptosis	19	2.15909	0.271335	ILMN_2727153, ILMN_1215446, ILMN_1226195, ILMN_1247592, ILMN_1249680, ILMN_2753988, ILMN_2757582, ILMN_2651076, ILMN_2603837, ILMN_2469333, ILMN_3061028, ILMN_2651077, ILMN_2668165, ILMN_2709478, ILMN_2459899, ILMN_2975892, ILMN_2558487, ILMN_1255833, ILMN_1217576, ILMN_1245246, ILMN_2605819	811	337	17854	1.24119	1	0.764846	98.8608
GOTERM_BP_FAT	GO:0016265~death	28	3.18182	0.278552	ILMN_2655360, ILMN_2727153, ILMN_1215446, ILMN_1226195, ILMN_1247592, ILMN_1249680, ILMN_2753988, ILMN_2449968, ILMN_1232123, ILMN_2459899, ILMN_2975892, ILMN_2711267, ILMN_2558487, ILMN_2675232, ILMN_1250410, ILMN_2878071, ILMN_2757582, ILMN_2672091, ILMN_2603837, ILMN_2469333, ILMN_2651076, ILMN_3061028, ILMN_2651077, ILMN_2709478, ILMN_2711461, ILMN_1255833, ILMN_1252076, ILMN_1245246, ILMN_26…	623	519	13588	1.17668	1	0.896679	99.6833
GOTERM_BP_FAT	GO:0006915~apoptosis	23	2.61364	0.482164	ILMN_2655360, ILMN_1215446, ILMN_1226195, ILMN_1247592, ILMN_1249680, ILMN_2753988, ILMN_2757582, ILMN_2651076, ILMN_2672091, ILMN_2603837, ILMN_2469333, ILMN_3061028, ILMN_2651077, ILMN_2449968, ILMN_2709478, ILMN_1232123, ILMN_2459899, ILMN_2711267, ILMN_2975892, ILMN_2558487, ILMN_1255833, ILMN_1250410, ILMN_1245246, ILMN_2605819	623	465	13588	1.0788	1	0.975783	99.9991
GOTERM_BP_FAT	GO:0012501~programmed cell death	23	2.61364	0.51909	ILMN_2655360, ILMN_1215446, ILMN_1226195, ILMN_1247592, ILMN_1249680, ILMN_2753988, ILMN_2757582, ILMN_2651076, ILMN_2672091, ILMN_2603837, ILMN_2469333, ILMN_3061028, ILMN_2651077, ILMN_2449968, ILMN_2709478, ILMN_1232123, ILMN_2459899, ILMN_2711267, ILMN_2975892, ILMN_2558487, ILMN_1255833, ILMN_1250410, ILMN_1245246, ILMN_2605819	623	473	13588	1.06056	1	0.981886	99.9998
Annotation Cluster 155	Enrichment Score: 0.4647810809437539
Category	Term	Count	%	PValue	Genes	List Total	Pop Hits	Pop Total	Fold Enrichment	Bonferroni	Benjamini	FDR
GOTERM_BP_FAT	GO:0030879~mammary gland development	7	0.795455	0.200608	ILMN_2748966, ILMN_1225071, ILMN_1242086, ILMN_2711461, ILMN_1254561, ILMN_1216279, ILMN_2667369	623	86	13588	1.77528	1	0.836377	98.0681
KEGG_PATHWAY	mmu05212:Pancreatic cancer	6	0.681818	0.2038	ILMN_2768533, ILMN_2748966, ILMN_1213278, ILMN_1242086, ILMN_2711461, ILMN_3128725	251	72	5738	1.90505	1	0.776954	93.5817
KEGG_PATHWAY	mmu05210:Colorectal cancer	5	0.568182	0.520171	ILMN_2748966, ILMN_1242308, ILMN_1242086, ILMN_2711461, ILMN_3128725	251	86	5738	1.3291	1	0.8972	99.9856
KEGG_PATHWAY	mmu05220:Chronic myeloid leukemia	4	0.454545	0.650395	ILMN_2748966, ILMN_2668165, ILMN_1242086, ILMN_2711461, ILMN_1217576	251	76	5738	1.20319	1	0.945696	99.9997
Annotation Cluster 156	Enrichment Score: 0.4557061815399903
Category	Term	Count	%	PValue	Genes	List Total	Pop Hits	Pop Total	Fold Enrichment	Bonferroni	Benjamini	FDR
INTERPRO	IPR014716:Fibrinogen, alpha/beta/gamma chain, C-terminal globular, subdomain 1	3	0.340909	0.241977	ILMN_1254653, ILMN_2633350, ILMN_2896200	797	21	17763	3.1839	1	0.958662	98.8752
INTERPRO	IPR002181:Fibrinogen, alpha/beta/gamma chain, C-terminal globular	3	0.340909	0.359184	ILMN_1254653, ILMN_2633350, ILMN_2896200	797	28	17763	2.38793	1	0.98992	99.926
UP_SEQ_FEATURE	domain:Fibrinogen C-terminal	3	0.340909	0.390921	ILMN_1254653, ILMN_2633350, ILMN_2896200	797	27	16021	2.23351	1	0.999897	99.9835
SMART	SM00186:FBG	3	0.340909	0.442585	ILMN_1254653, ILMN_2633350, ILMN_2896200	486	28	9131	2.01301	1	0.960309	99.953
Annotation Cluster 157	Enrichment Score: 0.4505510768643139
Category	Term	Count	%	PValue	Genes	List Total	Pop Hits	Pop Total	Fold Enrichment	Bonferroni	Benjamini	FDR
SP_PIR_KEYWORDS	Antimicrobial	7	0.795455	0.0875765	ILMN_1252076, ILMN_3161722, ILMN_2710905, ILMN_2803674, ILMN_2599861, ILMN_2878071, ILMN_2692412	811	68	17854	2.26623	1	0.456442	72.6281
INTERPRO	IPR001855:Beta defensin	3	0.340909	0.359184	ILMN_3161722, ILMN_2599861, ILMN_2692412	797	28	17763	2.38793	1	0.98992	99.926
SP_PIR_KEYWORDS	defensin	3	0.340909	0.679696	ILMN_3161722, ILMN_2599861, ILMN_2692412	811	51	17854	1.29499	1	0.961866	100
SP_PIR_KEYWORDS	antibiotic	3	0.340909	0.737524	ILMN_3161722, ILMN_2599861, ILMN_2692412	811	57	17854	1.15867	1	0.973344	100
Annotation Cluster 158	Enrichment Score: 0.45013795790856714
Category	Term	Count	%	PValue	Genes	List Total	Pop Hits	Pop Total	Fold Enrichment	Bonferroni	Benjamini	FDR
GOTERM_BP_FAT	GO:0042110~T cell activation	9	1.02273	0.162134	ILMN_2649067, ILMN_1246473, ILMN_2660555, ILMN_2692797, ILMN_2674884, ILMN_2675811, ILMN_2983516, ILMN_2584685, ILMN_2662926, ILMN_2711461, ILMN_2737302, ILMN_2614966, ILMN_2658908, ILMN_3158250	623	116	13588	1.6922	1	0.789221	95.5758
GOTERM_BP_FAT	GO:0032943~mononuclear cell proliferation	4	0.454545	0.314471	ILMN_2711461, ILMN_1246473, ILMN_2692797, ILMN_2737302, ILMN_2674884, ILMN_3158250, ILMN_2658908, ILMN_2983516, ILMN_2675811	623	43	13588	2.02889	1	0.922187	99.8713
GOTERM_BP_FAT	GO:0070661~leukocyte proliferation	4	0.454545	0.314471	ILMN_2711461, ILMN_1246473, ILMN_2692797, ILMN_2737302, ILMN_2674884, ILMN_3158250, ILMN_2658908, ILMN_2983516, ILMN_2675811	623	43	13588	2.02889	1	0.922187	99.8713
GOTERM_BP_FAT	GO:0042098~T cell proliferation	3	0.340909	0.369097	ILMN_1246473, ILMN_2692797, ILMN_2737302, ILMN_2674884, ILMN_3158250, ILMN_2658908, ILMN_2983516, ILMN_2675811	623	28	13588	2.33685	1	0.946674	99.9702
GOTERM_BP_FAT	GO:0046651~lymphocyte proliferation	3	0.340909	0.579102	ILMN_1246473, ILMN_2692797, ILMN_2737302, ILMN_2674884, ILMN_3158250, ILMN_2658908, ILMN_2983516, ILMN_2675811	623	42	13588	1.5579	1	0.989438	100
GOTERM_BP_FAT	GO:0008283~cell proliferation	12	1.36364	0.581087	ILMN_1225071, ILMN_1246473, ILMN_2618714, ILMN_2692797, ILMN_2674884, ILMN_2675811, ILMN_2983516, ILMN_2768533, ILMN_2735522, ILMN_1233146, ILMN_2711461, ILMN_2475689, ILMN_2675232, ILMN_2737302, ILMN_1216279, ILMN_2658908, ILMN_3158250, ILMN_2699663	623	247	13588	1.05962	1	0.989497	100
Annotation Cluster 159	Enrichment Score: 0.4375078814256724
Category	Term	Count	%	PValue	Genes	List Total	Pop Hits	Pop Total	Fold Enrichment	Bonferroni	Benjamini	FDR
GOTERM_MF_FAT	GO:0043565~sequence-specific DNA binding	32	3.63636	0.157277	ILMN_1224644, ILMN_2655360, ILMN_2649067, ILMN_2886828, ILMN_1213886, ILMN_1215135, ILMN_1225391, ILMN_1238663, ILMN_2709087, ILMN_2904117, ILMN_3059798, ILMN_2651005, ILMN_1227686, ILMN_1228105, ILMN_2679243, ILMN_2487824, ILMN_3132660, ILMN_2677766, ILMN_2507989, ILMN_2614463, ILMN_2709700, ILMN_2995454, ILMN_2669666, ILMN_2746797, ILMN_2956448, ILMN_2659663, ILMN_1249746, ILMN_3119014, ILMN_30…	613	556	13288	1.2476	1	0.898486	92.6454
UP_SEQ_FEATURE	DNA-binding region:Homeobox	12	1.36364	0.283314	ILMN_2995454, ILMN_2669666, ILMN_1213886, ILMN_1238663, ILMN_2904117, ILMN_2709087, ILMN_3052026, ILMN_1227686, ILMN_2690126, ILMN_2679243, ILMN_2487824, ILMN_2637757, ILMN_2507989, ILMN_2677766, ILMN_2614463	797	180	16021	1.34011	1	0.998947	99.7124
INTERPRO	IPR017970:Homeobox, conserved site	13	1.47727	0.293785	ILMN_2995454, ILMN_2669666, ILMN_1213886, ILMN_1238663, ILMN_2709087, ILMN_3052026, ILMN_2904117, ILMN_1227686, ILMN_2690126, ILMN_2679243, ILMN_2487824, ILMN_2637757, ILMN_2677766, ILMN_2507989, ILMN_2614463, ILMN_1249634	797	222	17763	1.30511	1	0.97731	99.6427
INTERPRO	IPR012287:Homeodomain-related	14	1.59091	0.378422	ILMN_2995454, ILMN_2669666, ILMN_1213886, ILMN_1238663, ILMN_2709087, ILMN_3052026, ILMN_2904117, ILMN_2744816, ILMN_1227686, ILMN_2690126, ILMN_2679243, ILMN_2487824, ILMN_2637757, ILMN_2677766, ILMN_2507989, ILMN_2614463, ILMN_1249634	797	259	17763	1.20472	1	0.99169	99.9548
INTERPRO	IPR001356:Homeobox	13	1.47727	0.468417	ILMN_2995454, ILMN_2669666, ILMN_1213886, ILMN_1238663, ILMN_2709087, ILMN_3052026, ILMN_2904117, ILMN_1227686, ILMN_2690126, ILMN_2679243, ILMN_2487824, ILMN_2637757, ILMN_2677766, ILMN_2507989, ILMN_2614463, ILMN_1249634	797	254	17763	1.14069	1	0.997205	99.9964
SP_PIR_KEYWORDS	Homeobox	13	1.47727	0.529733	ILMN_2995454, ILMN_2669666, ILMN_1213886, ILMN_1238663, ILMN_2709087, ILMN_3052026, ILMN_2904117, ILMN_1227686, ILMN_2690126, ILMN_2679243, ILMN_2487824, ILMN_2637757, ILMN_2677766, ILMN_2507989, ILMN_2614463, ILMN_1249634	811	263	17854	1.08818	1	0.929324	99.9977
SMART	SM00389:HOX	13	1.47727	0.704397	ILMN_2995454, ILMN_2669666, ILMN_1213886, ILMN_1238663, ILMN_2709087, ILMN_3052026, ILMN_2904117, ILMN_1227686, ILMN_2690126, ILMN_2679243, ILMN_2487824, ILMN_2637757, ILMN_2677766, ILMN_2507989, ILMN_2614463, ILMN_1249634	486	254	9131	0.961594	1	0.995806	100
Annotation Cluster 160	Enrichment Score: 0.43572342544546727
Category	Term	Count	%	PValue	Genes	List Total	Pop Hits	Pop Total	Fold Enrichment	Bonferroni	Benjamini	FDR
INTERPRO	IPR000418:Ets	3	0.340909	0.326099	ILMN_1224644, ILMN_3119014, ILMN_2621086, ILMN_2651005	797	26	17763	2.57161	1	0.984195	99.8327
UP_SEQ_FEATURE	DNA-binding region:ETS	3	0.340909	0.372952	ILMN_1224644, ILMN_3119014, ILMN_2621086, ILMN_2651005	797	26	16021	2.31942	1	0.999846	99.9725
SMART	SM00413:ETS	3	0.340909	0.405348	ILMN_1224644, ILMN_3119014, ILMN_2621086, ILMN_2651005	486	26	9131	2.16785	1	0.946638	99.8902
Annotation Cluster 161	Enrichment Score: 0.4310721247010536
Category	Term	Count	%	PValue	Genes	List Total	Pop Hits	Pop Total	Fold Enrichment	Bonferroni	Benjamini	FDR
GOTERM_CC_FAT	GO:0000267~cell fraction	34	3.86364	0.236077	ILMN_2890301, ILMN_2707541, ILMN_2940195, ILMN_2557496, ILMN_2700982, ILMN_2810645, ILMN_2840213, ILMN_3000679, ILMN_2786442, ILMN_2741114, ILMN_2836875, ILMN_2725781, ILMN_2576502, ILMN_1252214, ILMN_2734598, ILMN_2784950, ILMN_2616164, ILMN_2662387, ILMN_2838308, ILMN_2806250, ILMN_1222609, ILMN_3121891, ILMN_1244188, ILMN_1222333, ILMN_2664224, ILMN_1251894, ILMN_2651054, ILMN_2706269, ILMN_12…	606	596	12504	1.17709	1	0.797324	97.3855
GOTERM_CC_FAT	GO:0042598~vesicular fraction	12	1.36364	0.266698	ILMN_2806250, ILMN_1222609, ILMN_1244188, ILMN_1222333, ILMN_2940195, ILMN_2664224, ILMN_1251894, ILMN_1243992, ILMN_2741114, ILMN_2786442, ILMN_2734598, ILMN_2838308, ILMN_2652721	606	182	12504	1.36046	1	0.809438	98.497
GOTERM_CC_FAT	GO:0005626~insoluble fraction	29	3.29545	0.343376	ILMN_2890301, ILMN_2707541, ILMN_2940195, ILMN_2557496, ILMN_2810645, ILMN_2840213, ILMN_3000679, ILMN_2786442, ILMN_2741114, ILMN_2836875, ILMN_2725781, ILMN_2734598, ILMN_2784950, ILMN_2616164, ILMN_2662387, ILMN_2838308, ILMN_2806250, ILMN_1222609, ILMN_3121891, ILMN_1244188, ILMN_2664224, ILMN_1222333, ILMN_1251894, ILMN_2651054, ILMN_2706269, ILMN_1221646, ILMN_1255510, ILMN_1243992, ILMN_12…	606	528	12504	1.13329	1	0.862947	99.6628
GOTERM_CC_FAT	GO:0005792~microsome	11	1.25	0.346948	ILMN_1222609, ILMN_1244188, ILMN_2664224, ILMN_2940195, ILMN_1222333, ILMN_1251894, ILMN_2734598, ILMN_1243992, ILMN_2838308, ILMN_2786442, ILMN_2741114	606	176	12504	1.2896	1	0.862538	99.6868
GOTERM_CC_FAT	GO:0005624~membrane fraction	26	2.95455	0.515272	ILMN_2890301, ILMN_2707541, ILMN_2940195, ILMN_2557496, ILMN_2810645, ILMN_3000679, ILMN_2786442, ILMN_2741114, ILMN_2836875, ILMN_2725781, ILMN_2734598, ILMN_2784950, ILMN_2616164, ILMN_2838308, ILMN_2806250, ILMN_1222609, ILMN_1244188, ILMN_2664224, ILMN_1222333, ILMN_1251894, ILMN_2651054, ILMN_1256018, ILMN_1243992, ILMN_2735522, ILMN_2709478, ILMN_2638066, ILMN_1255833, ILMN_1248802, ILMN_26…	606	510	12504	1.05191	1	0.933699	99.9945
SP_PIR_KEYWORDS	microsome	5	0.568182	0.670536	ILMN_2664224, ILMN_2940195, ILMN_2734598, ILMN_1243992, ILMN_2838308	811	100	17854	1.10074	1	0.95951	100
Annotation Cluster 162	Enrichment Score: 0.40515991184306016
Category	Term	Count	%	PValue	Genes	List Total	Pop Hits	Pop Total	Fold Enrichment	Bonferroni	Benjamini	FDR
GOTERM_BP_FAT	GO:0006916~anti-apoptosis	7	0.795455	0.21512	ILMN_2648224, ILMN_1255582, ILMN_2727153, ILMN_2690603, ILMN_1226195, ILMN_2829594, ILMN_1245039, ILMN_3105417, ILMN_2672091	623	88	13588	1.73493	1	0.849912	98.6012
GOTERM_BP_FAT	GO:0043069~negative regulation of programmed cell death	13	1.47727	0.451708	ILMN_2769918, ILMN_2727153, ILMN_2678355, ILMN_3103896, ILMN_1215446, ILMN_1226195, ILMN_2937596, ILMN_1245039, ILMN_2672091, ILMN_2648224, ILMN_2748966, ILMN_2748875, ILMN_1255582, ILMN_2690603, ILMN_2829594, ILMN_3105417	623	244	13588	1.16204	1	0.970336	99.9975
GOTERM_BP_FAT	GO:0060548~negative regulation of cell death	13	1.47727	0.459376	ILMN_2769918, ILMN_2727153, ILMN_2678355, ILMN_3103896, ILMN_1215446, ILMN_1226195, ILMN_2937596, ILMN_1245039, ILMN_2672091, ILMN_2648224, ILMN_2748966, ILMN_2748875, ILMN_1255582, ILMN_2690603, ILMN_2829594, ILMN_3105417	623	245	13588	1.1573	1	0.971983	99.998
GOTERM_BP_FAT	GO:0043066~negative regulation of apoptosis	12	1.36364	0.536604	ILMN_2769918, ILMN_2727153, ILMN_3103896, ILMN_1215446, ILMN_1226195, ILMN_2937596, ILMN_1245039, ILMN_2672091, ILMN_2648224, ILMN_1255582, ILMN_2748875, ILMN_2748966, ILMN_2690603, ILMN_2829594, ILMN_3105417	623	239	13588	1.09509	1	0.984239	99.9999
Annotation Cluster 163	Enrichment Score: 0.40183992152197806
Category	Term	Count	%	PValue	Genes	List Total	Pop Hits	Pop Total	Fold Enrichment	Bonferroni	Benjamini	FDR
GOTERM_BP_FAT	GO:0050804~regulation of synaptic transmission	7	0.795455	0.308311	ILMN_1233146, ILMN_1255582, ILMN_2821730, ILMN_2937596, ILMN_3028575, ILMN_3105417, ILMN_3138904, ILMN_2740419, ILMN_2672091, ILMN_2699663, ILMN_3101732	623	100	13588	1.52674	1	0.918455	99.8493
GOTERM_BP_FAT	GO:0043524~negative regulation of neuron apoptosis	4	0.454545	0.402881	ILMN_2748966, ILMN_1255582, ILMN_2937596, ILMN_3105417, ILMN_2672091	623	50	13588	1.74485	1	0.958236	99.9887
GOTERM_BP_FAT	GO:0043523~regulation of neuron apoptosis	5	0.568182	0.501551	ILMN_2748966, ILMN_1255582, ILMN_2756023, ILMN_2937596, ILMN_3105417, ILMN_2672091	623	80	13588	1.36316	1	0.979239	99.9995
Annotation Cluster 164	Enrichment Score: 0.3998335337149132
Category	Term	Count	%	PValue	Genes	List Total	Pop Hits	Pop Total	Fold Enrichment	Bonferroni	Benjamini	FDR
UP_SEQ_FEATURE	DNA-binding region:HMG box	4	0.454545	0.305935	ILMN_2645321, ILMN_1242308, ILMN_1228105, ILMN_2653251	797	39	16021	2.06171	1	0.999382	99.8363
INTERPRO	IPR000910:High mobility group, HMG1/HMG2	4	0.454545	0.401903	ILMN_2645321, ILMN_1242308, ILMN_1228105, ILMN_2653251	797	51	17763	1.74803	1	0.993867	99.9758
SMART	SM00398:HMG	4	0.454545	0.513747	ILMN_2645321, ILMN_1242308, ILMN_1228105, ILMN_2653251	486	51	9131	1.47357	1	0.972816	99.9922
Annotation Cluster 165	Enrichment Score: 0.3973380495420878
Category	Term	Count	%	PValue	Genes	List Total	Pop Hits	Pop Total	Fold Enrichment	Bonferroni	Benjamini	FDR
GOTERM_BP_FAT	GO:0006732~coenzyme metabolic process	9	1.02273	0.331963	ILMN_2818895, ILMN_2594180, ILMN_2667909, ILMN_2707541, ILMN_1244188, ILMN_2743139, ILMN_2940195, ILMN_2576502, ILMN_2756665, ILMN_1225191, ILMN_3046836, ILMN_3000679	623	143	13588	1.37269	1	0.930751	99.9184
GOTERM_BP_FAT	GO:0019362~pyridine nucleotide metabolic process	3	0.340909	0.369097	ILMN_1244188, ILMN_2756665, ILMN_1225191	623	28	13588	2.33685	1	0.946674	99.9702
GOTERM_BP_FAT	GO:0006733~oxidoreduction coenzyme metabolic process	3	0.340909	0.524513	ILMN_1244188, ILMN_2756665, ILMN_1225191	623	38	13588	1.72189	1	0.982515	99.9998
Annotation Cluster 166	Enrichment Score: 0.39042806300456173
Category	Term	Count	%	PValue	Genes	List Total	Pop Hits	Pop Total	Fold Enrichment	Bonferroni	Benjamini	FDR
GOTERM_BP_FAT	GO:0043281~regulation of caspase activity	4	0.454545	0.402881	ILMN_2655360, ILMN_2660555, ILMN_2628629, ILMN_2829594, ILMN_1245039	623	50	13588	1.74485	1	0.958236	99.9887
GOTERM_BP_FAT	GO:0052548~regulation of endopeptidase activity	4	0.454545	0.402881	ILMN_2655360, ILMN_2660555, ILMN_2628629, ILMN_2829594, ILMN_1245039	623	50	13588	1.74485	1	0.958236	99.9887
GOTERM_BP_FAT	GO:0052547~regulation of peptidase activity	4	0.454545	0.415301	ILMN_2655360, ILMN_2660555, ILMN_2628629, ILMN_2829594, ILMN_1245039	623	51	13588	1.71063	1	0.961484	99.9922
Annotation Cluster 167	Enrichment Score: 0.38573876000876406
Category	Term	Count	%	PValue	Genes	List Total	Pop Hits	Pop Total	Fold Enrichment	Bonferroni	Benjamini	FDR
GOTERM_BP_FAT	GO:0019882~antigen processing and presentation	8	0.909091	0.103264	ILMN_2692797, ILMN_1221819, ILMN_1226683, ILMN_2674884, ILMN_2795078, ILMN_1230878, ILMN_2675811, ILMN_2983516, ILMN_2917497, ILMN_2542237, ILMN_2748875, ILMN_2870696, ILMN_2633386	623	87	13588	2.00557	1	0.686839	85.3566
INTERPRO	IPR001039:MHC class I, alpha chain, alpha1 and alpha2	4	0.454545	0.278256	ILMN_2542237, ILMN_1221819, ILMN_2633386, ILMN_2870696, ILMN_1230878, ILMN_2917497	797	41	17763	2.17437	1	0.973046	99.4918
GOTERM_CC_FAT	GO:0042612~MHC class I protein complex	4	0.454545	0.332181	ILMN_2542237, ILMN_1221819, ILMN_2633386, ILMN_2870696, ILMN_1230878, ILMN_2917497	606	42	12504	1.96511	1	0.86388	99.5761
INTERPRO	IPR011161:MHC class I-like antigen recognition	4	0.454545	0.377392	ILMN_2542237, ILMN_1221819, ILMN_2633386, ILMN_2870696, ILMN_1230878, ILMN_2917497	797	49	17763	1.81937	1	0.99188	99.9536
GOTERM_CC_FAT	GO:0042611~MHC protein complex	4	0.454545	0.463803	ILMN_2542237, ILMN_1221819, ILMN_2633386, ILMN_2870696, ILMN_1230878, ILMN_2917497	606	52	12504	1.5872	1	0.91353	99.9783
INTERPRO	IPR003597:Immunoglobulin C1-set	4	0.454545	0.725104	ILMN_2542237, ILMN_1221819, ILMN_2633386, ILMN_2870696, ILMN_1230878, ILMN_2917497	797	83	17763	1.07409	1	0.999959	100
INTERPRO	IPR003006:Immunoglobulin/major histocompatibility complex, conserved site	4	0.454545	0.821135	ILMN_1221819, ILMN_2633386, ILMN_2870696, ILMN_1230878, ILMN_3162692, ILMN_2917497	797	98	17763	0.909687	1	0.999997	100
SMART	SM00407:IGc1	4	0.454545	0.824864	ILMN_2542237, ILMN_1221819, ILMN_2633386, ILMN_2870696, ILMN_1230878, ILMN_2917497	486	83	9131	0.905449	1	0.999084	100
Annotation Cluster 168	Enrichment Score: 0.3769191737065367
Category	Term	Count	%	PValue	Genes	List Total	Pop Hits	Pop Total	Fold Enrichment	Bonferroni	Benjamini	FDR
GOTERM_BP_FAT	GO:0006749~glutathione metabolic process	3	0.340909	0.301276	ILMN_2818895, ILMN_2667909, ILMN_2940195, ILMN_2576502	623	24	13588	2.72632	1	0.913813	99.8198
GOTERM_BP_FAT	GO:0006575~cellular amino acid derivative metabolic process	8	0.909091	0.468297	ILMN_2777082, ILMN_2790181, ILMN_2818895, ILMN_2667909, ILMN_1220022, ILMN_2940195, ILMN_2576502, ILMN_1237983, ILMN_2672091	623	141	13588	1.23748	1	0.973239	99.9985
GOTERM_BP_FAT	GO:0006518~peptide metabolic process	3	0.340909	0.524513	ILMN_2818895, ILMN_2667909, ILMN_2940195, ILMN_2576502	623	38	13588	1.72189	1	0.982515	99.9998
Annotation Cluster 169	Enrichment Score: 0.37423276241567244
Category	Term	Count	%	PValue	Genes	List Total	Pop Hits	Pop Total	Fold Enrichment	Bonferroni	Benjamini	FDR
UP_SEQ_FEATURE	domain:FHA	3	0.340909	0.372952	ILMN_1214431, ILMN_3059798, ILMN_2724371	797	26	16021	2.31942	1	0.999846	99.9725
INTERPRO	IPR000253:Forkhead-associated	3	0.340909	0.407607	ILMN_1214431, ILMN_3059798, ILMN_2724371	797	31	17763	2.15684	1	0.994184	99.9793
SMART	SM00240:FHA	3	0.340909	0.495915	ILMN_1214431, ILMN_3059798, ILMN_2724371	486	31	9131	1.8182	1	0.971543	99.9874
Annotation Cluster 170	Enrichment Score: 0.37397855640405026
Category	Term	Count	%	PValue	Genes	List Total	Pop Hits	Pop Total	Fold Enrichment	Bonferroni	Benjamini	FDR
GOTERM_BP_FAT	GO:0030705~cytoskeleton-dependent intracellular transport	4	0.454545	0.19067	ILMN_1255833, ILMN_1240281, ILMN_2996877, ILMN_2739825, ILMN_2672091	623	33	13588	2.64371	1	0.824238	97.598
GOTERM_BP_FAT	GO:0010970~microtubule-based transport	3	0.340909	0.198202	ILMN_1255833, ILMN_2996877, ILMN_2739825, ILMN_2672091	623	18	13588	3.6351	1	0.834306	97.963
GOTERM_BP_FAT	GO:0007018~microtubule-based movement	4	0.454545	0.847227	ILMN_1250752, ILMN_1255833, ILMN_2996877, ILMN_2739825, ILMN_2672091	623	101	13588	0.863786	1	0.999805	100
GOTERM_BP_FAT	GO:0007017~microtubule-based process	4	0.454545	0.996999	ILMN_1250752, ILMN_1255833, ILMN_2996877, ILMN_2739825, ILMN_2672091	623	211	13588	0.413471	1	1	100
Annotation Cluster 171	Enrichment Score: 0.37230257287945706
Category	Term	Count	%	PValue	Genes	List Total	Pop Hits	Pop Total	Fold Enrichment	Bonferroni	Benjamini	FDR
GOTERM_BP_FAT	GO:0015758~glucose transport	3	0.340909	0.369097	ILMN_2674351, ILMN_1222333, ILMN_1235255	623	28	13588	2.33685	1	0.946674	99.9702
GOTERM_BP_FAT	GO:0008645~hexose transport	3	0.340909	0.402059	ILMN_2674351, ILMN_1222333, ILMN_1235255	623	30	13588	2.18106	1	0.958211	99.9884
GOTERM_BP_FAT	GO:0015749~monosaccharide transport	3	0.340909	0.418233	ILMN_2674351, ILMN_1222333, ILMN_1235255	623	31	13588	2.1107	1	0.962341	99.9929
GOTERM_BP_FAT	GO:0008643~carbohydrate transport	4	0.454545	0.522326	ILMN_2674351, ILMN_1222333, ILMN_1234014, ILMN_1235255	623	60	13588	1.45404	1	0.98223	99.9998
Annotation Cluster 172	Enrichment Score: 0.35275533873903603
Category	Term	Count	%	PValue	Genes	List Total	Pop Hits	Pop Total	Fold Enrichment	Bonferroni	Benjamini	FDR
GOTERM_BP_FAT	GO:0002697~regulation of immune effector process	7	0.795455	0.21512	ILMN_2748875, ILMN_2649955, ILMN_2596961, ILMN_2711461, ILMN_1244424, ILMN_1234997, ILMN_1220996	623	88	13588	1.73493	1	0.849912	98.6012
GOTERM_BP_FAT	GO:0050863~regulation of T cell activation	8	0.909091	0.225352	ILMN_1242086, ILMN_2711461, ILMN_2698443, ILMN_2637757, ILMN_2865016, ILMN_2584685, ILMN_1220996, ILMN_1239528	623	108	13588	1.6156	1	0.858589	98.8901
GOTERM_BP_FAT	GO:0002822~regulation of adaptive immune response based on somatic recombination of immune receptors built from immunoglobulin superfamily domains	5	0.568182	0.253563	ILMN_2748875, ILMN_2711461, ILMN_2692797, ILMN_2637757, ILMN_2674884, ILMN_1220996, ILMN_2983516, ILMN_2675811	623	56	13588	1.94737	1	0.882479	99.4228
GOTERM_BP_FAT	GO:0002819~regulation of adaptive immune response	5	0.568182	0.253563	ILMN_2748875, ILMN_2711461, ILMN_2692797, ILMN_2637757, ILMN_2674884, ILMN_1220996, ILMN_2983516, ILMN_2675811	623	56	13588	1.94737	1	0.882479	99.4228
GOTERM_BP_FAT	GO:0002889~regulation of immunoglobulin mediated immune response	3	0.340909	0.402059	ILMN_2748875, ILMN_2711461, ILMN_1220996	623	30	13588	2.18106	1	0.958211	99.9884
GOTERM_BP_FAT	GO:0002712~regulation of B cell mediated immunity	3	0.340909	0.402059	ILMN_2748875, ILMN_2711461, ILMN_1220996	623	30	13588	2.18106	1	0.958211	99.9884
GOTERM_BP_FAT	GO:0002683~negative regulation of immune system process	5	0.568182	0.461508	ILMN_2649955, ILMN_2711461, ILMN_2637757, ILMN_1234997, ILMN_1220996	623	76	13588	1.43491	1	0.972388	99.9982
GOTERM_BP_FAT	GO:0051249~regulation of lymphocyte activation	8	0.909091	0.490493	ILMN_1242086, ILMN_2711461, ILMN_2698443, ILMN_2637757, ILMN_2865016, ILMN_2584685, ILMN_1220996, ILMN_1239528	623	144	13588	1.2117	1	0.977131	99.9993
GOTERM_BP_FAT	GO:0050868~negative regulation of T cell activation	3	0.340909	0.579102	ILMN_2711461, ILMN_2637757, ILMN_1220996	623	42	13588	1.5579	1	0.989438	100
GOTERM_BP_FAT	GO:0002703~regulation of leukocyte mediated immunity	4	0.454545	0.627514	ILMN_2748875, ILMN_2711461, ILMN_1244424, ILMN_1220996	623	70	13588	1.24632	1	0.993481	100
GOTERM_BP_FAT	GO:0051250~negative regulation of lymphocyte activation	3	0.340909	0.694932	ILMN_2711461, ILMN_2637757, ILMN_1220996	623	52	13588	1.2583	1	0.996939	100
GOTERM_BP_FAT	GO:0002695~negative regulation of leukocyte activation	3	0.340909	0.704934	ILMN_2711461, ILMN_2637757, ILMN_1220996	623	53	13588	1.23456	1	0.997368	100
GOTERM_BP_FAT	GO:0050866~negative regulation of cell activation	3	0.340909	0.704934	ILMN_2711461, ILMN_2637757, ILMN_1220996	623	53	13588	1.23456	1	0.997368	100
GOTERM_BP_FAT	GO:0002706~regulation of lymphocyte mediated immunity	3	0.340909	0.80483	ILMN_2748875, ILMN_2711461, ILMN_1220996	623	65	13588	1.00664	1	0.999489	100
Annotation Cluster 173	Enrichment Score: 0.3474338910865981
Category	Term	Count	%	PValue	Genes	List Total	Pop Hits	Pop Total	Fold Enrichment	Bonferroni	Benjamini	FDR
GOTERM_BP_FAT	GO:0000060~protein import into nucleus, translocation	3	0.340909	0.198202	ILMN_2748966, ILMN_2711461, ILMN_2692797, ILMN_2674884, ILMN_2983516, ILMN_2675811	623	18	13588	3.6351	1	0.834306	97.963
GOTERM_BP_FAT	GO:0006605~protein targeting	9	1.02273	0.26453	ILMN_1244874, ILMN_2707541, ILMN_2692797, ILMN_2674884, ILMN_3000679, ILMN_2672091, ILMN_2675811, ILMN_2983516, ILMN_2748966, ILMN_2711461, ILMN_2667091, ILMN_3028575, ILMN_2706231, ILMN_2614966, ILMN_3101732	623	133	13588	1.4759	1	0.888936	99.5554
GOTERM_BP_FAT	GO:0051170~nuclear import	5	0.568182	0.273985	ILMN_2748966, ILMN_2711461, ILMN_2692797, ILMN_2674884, ILMN_2603837, ILMN_2672091, ILMN_2983516, ILMN_2675811	623	58	13588	1.88022	1	0.895405	99.646
GOTERM_BP_FAT	GO:0006606~protein import into nucleus	4	0.454545	0.475968	ILMN_2748966, ILMN_2711461, ILMN_2692797, ILMN_2674884, ILMN_2672091, ILMN_2983516, ILMN_2675811	623	56	13588	1.5579	1	0.974742	99.9989
GOTERM_BP_FAT	GO:0034504~protein localization in nucleus	4	0.454545	0.533563	ILMN_2748966, ILMN_2711461, ILMN_2692797, ILMN_2674884, ILMN_2672091, ILMN_2983516, ILMN_2675811	623	61	13588	1.4302	1	0.983963	99.9999
GOTERM_BP_FAT	GO:0006913~nucleocytoplasmic transport	5	0.568182	0.646152	ILMN_2748966, ILMN_2711461, ILMN_2692797, ILMN_2674884, ILMN_2603837, ILMN_2672091, ILMN_2983516, ILMN_2675811	623	96	13588	1.13597	1	0.994648	100
GOTERM_BP_FAT	GO:0033365~protein localization in organelle	5	0.568182	0.654212	ILMN_2748966, ILMN_2711461, ILMN_2707541, ILMN_2692797, ILMN_2674884, ILMN_3000679, ILMN_2672091, ILMN_2983516, ILMN_2675811	623	97	13588	1.12426	1	0.99513	100
GOTERM_BP_FAT	GO:0051169~nuclear transport	5	0.568182	0.662148	ILMN_2748966, ILMN_2711461, ILMN_2692797, ILMN_2674884, ILMN_2603837, ILMN_2672091, ILMN_2983516, ILMN_2675811	623	98	13588	1.11279	1	0.995521	100
GOTERM_BP_FAT	GO:0017038~protein import	4	0.454545	0.731161	ILMN_2748966, ILMN_2711461, ILMN_2692797, ILMN_2674884, ILMN_2672091, ILMN_2983516, ILMN_2675811	623	82	13588	1.06393	1	0.998153	100
Annotation Cluster 174	Enrichment Score: 0.34656933513645666
Category	Term	Count	%	PValue	Genes	List Total	Pop Hits	Pop Total	Fold Enrichment	Bonferroni	Benjamini	FDR
GOTERM_BP_FAT	GO:0006605~protein targeting	9	1.02273	0.26453	ILMN_1244874, ILMN_2707541, ILMN_2692797, ILMN_2674884, ILMN_3000679, ILMN_2672091, ILMN_2675811, ILMN_2983516, ILMN_2748966, ILMN_2711461, ILMN_2667091, ILMN_3028575, ILMN_2706231, ILMN_2614966, ILMN_3101732	623	133	13588	1.4759	1	0.888936	99.5554
GOTERM_BP_FAT	GO:0006886~intracellular protein transport	16	1.81818	0.28944	ILMN_3064056, ILMN_2878274, ILMN_2822053, ILMN_1244874, ILMN_2707541, ILMN_2959976, ILMN_1237090, ILMN_2692797, ILMN_2651054, ILMN_2674884, ILMN_2647028, ILMN_3000679, ILMN_2672091, ILMN_1256018, ILMN_2675811, ILMN_2983516, ILMN_2748966, ILMN_2711461, ILMN_2667091, ILMN_3028575, ILMN_2614966, ILMN_2706231, ILMN_1225522, ILMN_3101732	623	276	13588	1.26438	1	0.904566	99.7578
GOTERM_BP_FAT	GO:0034613~cellular protein localization	16	1.81818	0.404471	ILMN_3064056, ILMN_2878274, ILMN_2822053, ILMN_1244874, ILMN_2707541, ILMN_2959976, ILMN_1237090, ILMN_2692797, ILMN_2651054, ILMN_2674884, ILMN_2647028, ILMN_3000679, ILMN_2672091, ILMN_1256018, ILMN_2675811, ILMN_2983516, ILMN_2748966, ILMN_2711461, ILMN_2667091, ILMN_3028575, ILMN_2614966, ILMN_2706231, ILMN_1225522, ILMN_3101732	623	299	13588	1.16712	1	0.958264	99.9892
GOTERM_BP_FAT	GO:0070727~cellular macromolecule localization	16	1.81818	0.413955	ILMN_3064056, ILMN_2878274, ILMN_2822053, ILMN_1244874, ILMN_2707541, ILMN_2959976, ILMN_1237090, ILMN_2692797, ILMN_2651054, ILMN_2674884, ILMN_2647028, ILMN_3000679, ILMN_2672091, ILMN_1256018, ILMN_2675811, ILMN_2983516, ILMN_2748966, ILMN_2711461, ILMN_2667091, ILMN_3028575, ILMN_2614966, ILMN_2706231, ILMN_1225522, ILMN_3101732	623	301	13588	1.15937	1	0.961252	99.9919
GOTERM_BP_FAT	GO:0008104~protein localization	37	4.20455	0.421696	ILMN_3064056, ILMN_1222194, ILMN_2707541, ILMN_1237090, ILMN_2692797, ILMN_3041584, ILMN_2939652, ILMN_2674884, ILMN_2959787, ILMN_2647028, ILMN_3000679, ILMN_1244134, ILMN_2983516, ILMN_2675811, ILMN_1221274, ILMN_1232123, ILMN_2748966, ILMN_2727309, ILMN_1225522, ILMN_2894457, ILMN_3101732, ILMN_2878274, ILMN_2539489, ILMN_1244874, ILMN_2806250, ILMN_1242390, ILMN_2822053, ILMN_2518744, ILMN_29…	623	753	13588	1.0717	1	0.963088	99.9936
GOTERM_BP_FAT	GO:0015031~protein transport	31	3.52273	0.514911	ILMN_3064056, ILMN_2707541, ILMN_1237090, ILMN_2692797, ILMN_2939652, ILMN_2674884, ILMN_2959787, ILMN_2647028, ILMN_3000679, ILMN_2983516, ILMN_2675811, ILMN_1221274, ILMN_1232123, ILMN_2748966, ILMN_2727309, ILMN_1225522, ILMN_2894457, ILMN_3101732, ILMN_2878274, ILMN_2539489, ILMN_1244874, ILMN_1242390, ILMN_2822053, ILMN_2806250, ILMN_2959976, ILMN_2699637, ILMN_2651054, ILMN_1256018, ILMN_26…	623	651	13588	1.0386	1	0.981172	99.9997
GOTERM_BP_FAT	GO:0046907~intracellular transport	21	2.38636	0.521083	ILMN_3064056, ILMN_2707541, ILMN_1237090, ILMN_2692797, ILMN_2996877, ILMN_2674884, ILMN_2647028, ILMN_2739825, ILMN_3000679, ILMN_2983516, ILMN_2675811, ILMN_2748966, ILMN_1240281, ILMN_1225522, ILMN_3101732, ILMN_2878274, ILMN_2822053, ILMN_1244874, ILMN_2628757, ILMN_2959976, ILMN_2651054, ILMN_1256018, ILMN_2672091, ILMN_2603837, ILMN_2711461, ILMN_1255833, ILMN_2667091, ILMN_2614966, ILMN_27…	623	431	13588	1.0627	1	0.982135	99.9998
GOTERM_BP_FAT	GO:0045184~establishment of protein localization	31	3.52273	0.529948	ILMN_3064056, ILMN_2707541, ILMN_1237090, ILMN_2692797, ILMN_2939652, ILMN_2674884, ILMN_2959787, ILMN_2647028, ILMN_3000679, ILMN_2983516, ILMN_2675811, ILMN_1221274, ILMN_1232123, ILMN_2748966, ILMN_2727309, ILMN_1225522, ILMN_2894457, ILMN_3101732, ILMN_2878274, ILMN_2539489, ILMN_1244874, ILMN_1242390, ILMN_2822053, ILMN_2806250, ILMN_2959976, ILMN_2699637, ILMN_2651054, ILMN_1256018, ILMN_26…	623	656	13588	1.03068	1	0.983427	99.9998
SP_PIR_KEYWORDS	protein transport	13	1.47727	0.988846	ILMN_2878274, ILMN_2539489, ILMN_1242390, ILMN_2806250, ILMN_1237090, ILMN_2959976, ILMN_2939652, ILMN_2959787, ILMN_2647028, ILMN_2987709, ILMN_2599751, ILMN_2727309, ILMN_1247981, ILMN_2742426, ILMN_2894457, ILMN_2675697, ILMN_2652721	811	461	17854	0.620808	1	0.999948	100
Annotation Cluster 175	Enrichment Score: 0.33889135718543173
Category	Term	Count	%	PValue	Genes	List Total	Pop Hits	Pop Total	Fold Enrichment	Bonferroni	Benjamini	FDR
UP_SEQ_FEATURE	domain:RGS	3	0.340909	0.426132	ILMN_2979824, ILMN_2544368, ILMN_2604548	797	29	16021	2.07948	1	0.999946	99.9942
INTERPRO	IPR000342:Regulator of G protein signalling	3	0.340909	0.438886	ILMN_2979824, ILMN_2544368, ILMN_2604548	797	33	17763	2.02612	1	0.995925	99.9914
SP_PIR_KEYWORDS	Signal transduction inhibitor	3	0.340909	0.445221	ILMN_2979824, ILMN_2544368, ILMN_2604548	811	33	17854	2.00135	1	0.888304	99.9759
SMART	SM00315:RGS	3	0.340909	0.529618	ILMN_2979824, ILMN_2544368, ILMN_2604548	486	33	9131	1.70801	1	0.975307	99.9949
Annotation Cluster 176	Enrichment Score: 0.3385368996764598
Category	Term	Count	%	PValue	Genes	List Total	Pop Hits	Pop Total	Fold Enrichment	Bonferroni	Benjamini	FDR
INTERPRO	IPR002350:Proteinase inhibitor I1, Kazal	4	0.454545	0.365055	ILMN_2685879, ILMN_2718401, ILMN_2961216, ILMN_3136561, ILMN_1243212, ILMN_2636738	797	48	17763	1.85728	1	0.990466	99.9362
INTERPRO	IPR011497:Protease inhibitor, Kazal-type	3	0.340909	0.438886	ILMN_2685879, ILMN_2718401, ILMN_2961216, ILMN_2636738	797	33	17763	2.02612	1	0.995925	99.9914
SMART	SM00280:KAZAL	4	0.454545	0.472977	ILMN_2685879, ILMN_2718401, ILMN_2961216, ILMN_3136561, ILMN_1243212, ILMN_2636738	486	48	9131	1.56567	1	0.96645	99.9774
UP_SEQ_FEATURE	domain:Kazal-like	3	0.340909	0.583851	ILMN_2685879, ILMN_2718401, ILMN_2961216, ILMN_3136561, ILMN_1243212	797	39	16021	1.54628	1	0.999998	100
Annotation Cluster 177	Enrichment Score: 0.3363373334800973
Category	Term	Count	%	PValue	Genes	List Total	Pop Hits	Pop Total	Fold Enrichment	Bonferroni	Benjamini	FDR
UP_SEQ_FEATURE	metal ion-binding site:Calcium 2; via carbonyl oxygen	4	0.454545	0.278413	ILMN_1239103, ILMN_3040485, ILMN_2625920, ILMN_2534816, ILMN_2678218, ILMN_2620145	797	37	16021	2.17315	1	0.998922	99.6759
UP_SEQ_FEATURE	metal ion-binding site:Calcium 2	4	0.454545	0.531424	ILMN_1239103, ILMN_3040485, ILMN_2625920, ILMN_2534816, ILMN_2678218, ILMN_2620145	797	56	16021	1.43583	1	0.999994	99.9998
UP_SEQ_FEATURE	metal ion-binding site:Calcium 1	3	0.340909	0.661999	ILMN_1239103, ILMN_3040485, ILMN_2625920, ILMN_2534816, ILMN_2678218	797	45	16021	1.34011	1	1	100
Annotation Cluster 178	Enrichment Score: 0.3332598770157653
Category	Term	Count	%	PValue	Genes	List Total	Pop Hits	Pop Total	Fold Enrichment	Bonferroni	Benjamini	FDR
GOTERM_MF_FAT	GO:0005319~lipid transporter activity	4	0.454545	0.330606	ILMN_2961216, ILMN_1216042, ILMN_2725781, ILMN_2690122	613	44	13288	1.97064	1	0.972629	99.7806
SP_PIR_KEYWORDS	lipid transport	4	0.454545	0.409621	ILMN_1216042, ILMN_2690122, ILMN_2589401, ILMN_2599794	811	51	17854	1.72665	1	0.866242	99.9419
GOTERM_BP_FAT	GO:0010876~lipid localization	7	0.795455	0.535422	ILMN_2961216, ILMN_1216042, ILMN_1215446, ILMN_2725781, ILMN_2690122, ILMN_2589401, ILMN_2599794	623	128	13588	1.19277	1	0.984164	99.9999
GOTERM_BP_FAT	GO:0006869~lipid transport	6	0.681818	0.640578	ILMN_2961216, ILMN_1216042, ILMN_2725781, ILMN_2690122, ILMN_2589401, ILMN_2599794	623	119	13588	1.09969	1	0.99433	100
Annotation Cluster 179	Enrichment Score: 0.32772761106468723
Category	Term	Count	%	PValue	Genes	List Total	Pop Hits	Pop Total	Fold Enrichment	Bonferroni	Benjamini	FDR
GOTERM_BP_FAT	GO:0008544~epidermis development	9	1.02273	0.213929	ILMN_2865448, ILMN_2594736, ILMN_1216279, ILMN_2774370, ILMN_2640248, ILMN_2435835, ILMN_1244134, ILMN_2699923, ILMN_3128725	623	125	13588	1.57036	1	0.849926	98.5633
GOTERM_BP_FAT	GO:0007398~ectoderm development	9	1.02273	0.26453	ILMN_2865448, ILMN_2594736, ILMN_1216279, ILMN_2774370, ILMN_2640248, ILMN_2435835, ILMN_1244134, ILMN_2699923, ILMN_3128725	623	133	13588	1.4759	1	0.888936	99.5554
GOTERM_BP_FAT	GO:0030216~keratinocyte differentiation	4	0.454545	0.377826	ILMN_2865448, ILMN_2594736, ILMN_1216279, ILMN_2435835	623	48	13588	1.81755	1	0.949679	99.9767
GOTERM_BP_FAT	GO:0043588~skin development	3	0.340909	0.402059	ILMN_1216279, ILMN_2774370, ILMN_2699923	623	30	13588	2.18106	1	0.958211	99.9884
GOTERM_BP_FAT	GO:0009913~epidermal cell differentiation	4	0.454545	0.415301	ILMN_2865448, ILMN_2594736, ILMN_1216279, ILMN_2435835	623	51	13588	1.71063	1	0.961484	99.9922
GOTERM_BP_FAT	GO:0022405~hair cycle process	3	0.340909	0.674088	ILMN_2640248, ILMN_1244134, ILMN_3128725	623	50	13588	1.30864	1	0.996129	100
GOTERM_BP_FAT	GO:0022404~molting cycle process	3	0.340909	0.674088	ILMN_2640248, ILMN_1244134, ILMN_3128725	623	50	13588	1.30864	1	0.996129	100
GOTERM_BP_FAT	GO:0001942~hair follicle development	3	0.340909	0.674088	ILMN_2640248, ILMN_1244134, ILMN_3128725	623	50	13588	1.30864	1	0.996129	100
GOTERM_BP_FAT	GO:0042303~molting cycle	3	0.340909	0.694932	ILMN_2640248, ILMN_1244134, ILMN_3128725	623	52	13588	1.2583	1	0.996939	100
GOTERM_BP_FAT	GO:0042633~hair cycle	3	0.340909	0.694932	ILMN_2640248, ILMN_1244134, ILMN_3128725	623	52	13588	1.2583	1	0.996939	100
Annotation Cluster 180	Enrichment Score: 0.3164401225554864
Category	Term	Count	%	PValue	Genes	List Total	Pop Hits	Pop Total	Fold Enrichment	Bonferroni	Benjamini	FDR
GOTERM_BP_FAT	GO:0060740~prostate gland epithelium morphogenesis	3	0.340909	0.335442	ILMN_1223697, ILMN_1225071, ILMN_3132660, ILMN_3114585	623	26	13588	2.51661	1	0.932137	99.9256
GOTERM_BP_FAT	GO:0060512~prostate gland morphogenesis	3	0.340909	0.352346	ILMN_1223697, ILMN_1225071, ILMN_3132660, ILMN_3114585	623	27	13588	2.4234	1	0.9401	99.9527
GOTERM_BP_FAT	GO:0030850~prostate gland development	3	0.340909	0.538599	ILMN_1223697, ILMN_1225071, ILMN_3132660, ILMN_3114585	623	39	13588	1.67774	1	0.984461	99.9999
GOTERM_BP_FAT	GO:0048608~reproductive structure development	5	0.568182	0.851896	ILMN_2655360, ILMN_1223697, ILMN_1225071, ILMN_2736042, ILMN_3132660, ILMN_3114585	623	130	13588	0.838869	1	0.999819	100
Annotation Cluster 181	Enrichment Score: 0.31442289253958366
Category	Term	Count	%	PValue	Genes	List Total	Pop Hits	Pop Total	Fold Enrichment	Bonferroni	Benjamini	FDR
SP_PIR_KEYWORDS	carbohydrate metabolism	6	0.681818	0.236305	ILMN_2750548, ILMN_1244188, ILMN_2737658, ILMN_2687156, ILMN_2667091, ILMN_2665754	811	73	17854	1.80944	1	0.727614	97.7876
GOTERM_BP_FAT	GO:0019318~hexose metabolic process	9	1.02273	0.512752	ILMN_2750548, ILMN_1244188, ILMN_2737658, ILMN_1252214, ILMN_1245119, ILMN_2687156, ILMN_2667091, ILMN_2674533, ILMN_2667369	623	169	13588	1.16151	1	0.981043	99.9997
GOTERM_BP_FAT	GO:0005996~monosaccharide metabolic process	10	1.13636	0.513096	ILMN_2750548, ILMN_1244188, ILMN_2737658, ILMN_1252214, ILMN_1245119, ILMN_2687156, ILMN_2667091, ILMN_2665754, ILMN_2674533, ILMN_2667369	623	191	13588	1.14192	1	0.98095	99.9997
GOTERM_BP_FAT	GO:0006006~glucose metabolic process	5	0.568182	0.888647	ILMN_1244188, ILMN_2737658, ILMN_1252214, ILMN_1245119, ILMN_2667091	623	140	13588	0.77895	1	0.999943	100
Annotation Cluster 182	Enrichment Score: 0.30706331049740615
Category	Term	Count	%	PValue	Genes	List Total	Pop Hits	Pop Total	Fold Enrichment	Bonferroni	Benjamini	FDR
INTERPRO	IPR013761:Sterile alpha motif-type	6	0.681818	0.220567	ILMN_2777884, ILMN_1243107, ILMN_1235581, ILMN_2939138, ILMN_2964841, ILMN_2760001, ILMN_1253668, ILMN_2621086, ILMN_2661576	797	72	17763	1.85728	1	0.95205	98.2339
INTERPRO	IPR011510:Sterile alpha motif homology 2	3	0.340909	0.526876	ILMN_2777884, ILMN_1243107, ILMN_2964841, ILMN_2760001, ILMN_1253668	797	39	17763	1.71441	1	0.99895	99.9995
INTERPRO	IPR001660:Sterile alpha motif SAM	5	0.568182	0.551047	ILMN_2777884, ILMN_1243107, ILMN_1235581, ILMN_2939138, ILMN_2964841, ILMN_2760001, ILMN_1253668, ILMN_2661576	797	87	17763	1.28088	1	0.999314	99.9998
UP_SEQ_FEATURE	domain:SAM	4	0.454545	0.663506	ILMN_2777884, ILMN_1243107, ILMN_1235581, ILMN_2939138, ILMN_1253668, ILMN_2661576	797	68	16021	1.18245	1	1	100
SMART	SM00454:SAM	5	0.568182	0.686123	ILMN_2777884, ILMN_1243107, ILMN_1235581, ILMN_2939138, ILMN_2964841, ILMN_2760001, ILMN_1253668, ILMN_2661576	486	87	9131	1.07977	1	0.995425	100
Annotation Cluster 183	Enrichment Score: 0.3021552735451605
Category	Term	Count	%	PValue	Genes	List Total	Pop Hits	Pop Total	Fold Enrichment	Bonferroni	Benjamini	FDR
INTERPRO	IPR010987:Glutathione S-transferase, C-terminal-like	3	0.340909	0.391652	ILMN_2862470, ILMN_2667635, ILMN_2892441	797	30	17763	2.22873	1	0.993029	99.9681
INTERPRO	IPR017933:Glutathione S-transferase/chloride channel, C-terminal	3	0.340909	0.454184	ILMN_2862470, ILMN_2667635, ILMN_2892441	797	34	17763	1.96653	1	0.996725	99.9945
UP_SEQ_FEATURE	domain:GST C-terminal	3	0.340909	0.493149	ILMN_2862470, ILMN_2667635, ILMN_2892441	797	33	16021	1.82742	1	0.999989	99.9993
INTERPRO	IPR012335:Thioredoxin fold	5	0.568182	0.70513	ILMN_2862470, ILMN_2667635, ILMN_2576502, ILMN_2892441, ILMN_2773330	797	106	17763	1.05129	1	0.999944	100
Annotation Cluster 184	Enrichment Score: 0.29932618057097093
Category	Term	Count	%	PValue	Genes	List Total	Pop Hits	Pop Total	Fold Enrichment	Bonferroni	Benjamini	FDR
GOTERM_BP_FAT	GO:0010647~positive regulation of cell communication	12	1.36364	0.248828	ILMN_2659151, ILMN_2618221, ILMN_1225071, ILMN_1254561, ILMN_2618714, ILMN_2739562, ILMN_2821730, ILMN_2740419, ILMN_3138904, ILMN_3162564, ILMN_1227686, ILMN_2748966, ILMN_2685516, ILMN_2614463	623	189	13588	1.3848	1	0.879951	99.3548
GOTERM_BP_FAT	GO:0009967~positive regulation of signal transduction	10	1.13636	0.389186	ILMN_3162564, ILMN_2659151, ILMN_2748966, ILMN_1227686, ILMN_1225071, ILMN_2618221, ILMN_1254561, ILMN_2618714, ILMN_2739562, ILMN_2685516, ILMN_2614463	623	172	13588	1.26806	1	0.953416	99.9832
GOTERM_BP_FAT	GO:0010740~positive regulation of protein kinase cascade	5	0.568182	0.577348	ILMN_3162564, ILMN_1225071, ILMN_2618221, ILMN_2739562, ILMN_2685516	623	88	13588	1.23924	1	0.989308	100
GOTERM_BP_FAT	GO:0043408~regulation of MAPKKK cascade	5	0.568182	0.621238	ILMN_3162564, ILMN_1225071, ILMN_2618221, ILMN_1230318, ILMN_1220996	623	93	13588	1.17261	1	0.993045	100
GOTERM_BP_FAT	GO:0043410~positive regulation of MAPKKK cascade	3	0.340909	0.640675	ILMN_3162564, ILMN_1225071, ILMN_2618221	623	47	13588	1.39217	1	0.994278	100
GOTERM_BP_FAT	GO:0010627~regulation of protein kinase cascade	7	0.795455	0.718874	ILMN_3162564, ILMN_1225071, ILMN_2618221, ILMN_2739562, ILMN_2685516, ILMN_1230318, ILMN_1220996	623	155	13588	0.984995	1	0.997818	100
Annotation Cluster 185	Enrichment Score: 0.296904149613226
Category	Term	Count	%	PValue	Genes	List Total	Pop Hits	Pop Total	Fold Enrichment	Bonferroni	Benjamini	FDR
GOTERM_MF_FAT	GO:0004197~cysteine-type endopeptidase activity	5	0.568182	0.330079	ILMN_1256434, ILMN_2976129, ILMN_1247592, ILMN_2981550, ILMN_2760619, ILMN_2695143	613	63	13288	1.7204	1	0.973589	99.7779
INTERPRO	IPR000169:Peptidase, cysteine peptidase active site	4	0.454545	0.365055	ILMN_1221937, ILMN_2976129, ILMN_2981550, ILMN_2760619, ILMN_2695143	797	48	17763	1.85728	1	0.990466	99.9362
GOTERM_MF_FAT	GO:0008234~cysteine-type peptidase activity	7	0.795455	0.669609	ILMN_2846254, ILMN_1256434, ILMN_2976129, ILMN_1247592, ILMN_2981550, ILMN_2760619, ILMN_2695143, ILMN_2553820	613	146	13288	1.03931	1	0.999168	100
SP_PIR_KEYWORDS	thiol protease	5	0.568182	0.804611	ILMN_2846254, ILMN_1256434, ILMN_1247592, ILMN_2981550, ILMN_2553820	811	121	17854	0.909702	1	0.985248	100
Annotation Cluster 186	Enrichment Score: 0.2960983723152367
Category	Term	Count	%	PValue	Genes	List Total	Pop Hits	Pop Total	Fold Enrichment	Bonferroni	Benjamini	FDR
GOTERM_BP_FAT	GO:0042306~regulation of protein import into nucleus	3	0.340909	0.266823	ILMN_3009463, ILMN_2748966, ILMN_2711461, ILMN_3009469	623	22	13588	2.97417	1	0.889303	99.5792
GOTERM_BP_FAT	GO:0033157~regulation of intracellular protein transport	3	0.340909	0.402059	ILMN_3009463, ILMN_2748966, ILMN_2711461, ILMN_3009469	623	30	13588	2.18106	1	0.958211	99.9884
GOTERM_BP_FAT	GO:0046822~regulation of nucleocytoplasmic transport	3	0.340909	0.480552	ILMN_3009463, ILMN_2748966, ILMN_2711461, ILMN_3009469	623	35	13588	1.86948	1	0.975768	99.999
GOTERM_BP_FAT	GO:0051222~positive regulation of protein transport	3	0.340909	0.495484	ILMN_3009463, ILMN_2748966, ILMN_3009469, ILMN_1247592	623	36	13588	1.81755	1	0.977982	99.9994
GOTERM_BP_FAT	GO:0051223~regulation of protein transport	4	0.454545	0.576964	ILMN_3009463, ILMN_2748966, ILMN_2711461, ILMN_3009469, ILMN_1247592	623	65	13588	1.34219	1	0.98936	100
GOTERM_BP_FAT	GO:0032386~regulation of intracellular transport	3	0.340909	0.579102	ILMN_3009463, ILMN_2748966, ILMN_2711461, ILMN_3009469	623	42	13588	1.5579	1	0.989438	100
GOTERM_BP_FAT	GO:0070201~regulation of establishment of protein localization	4	0.454545	0.63711	ILMN_3009463, ILMN_2748966, ILMN_2711461, ILMN_3009469, ILMN_1247592	623	71	13588	1.22877	1	0.99411	100
GOTERM_BP_FAT	GO:0032880~regulation of protein localization	4	0.454545	0.786704	ILMN_3009463, ILMN_2748966, ILMN_2711461, ILMN_3009469, ILMN_1247592	623	90	13588	0.96936	1	0.99927	100
Annotation Cluster 187	Enrichment Score: 0.28732723401011434
Category	Term	Count	%	PValue	Genes	List Total	Pop Hits	Pop Total	Fold Enrichment	Bonferroni	Benjamini	FDR
GOTERM_CC_FAT	GO:0005911~cell-cell junction	12	1.36364	0.216812	ILMN_3082864, ILMN_1255479, ILMN_2870295, ILMN_2518744, ILMN_2980323, ILMN_2628098, ILMN_1222853, ILMN_2435835, ILMN_3031009, ILMN_2545156, ILMN_2908133, ILMN_2908132, ILMN_2691641, ILMN_1227148, ILMN_2628629, ILMN_1245119, ILMN_3156246, ILMN_1250766, ILMN_2649148	606	173	12504	1.43124	1	0.777579	96.3376
SP_PIR_KEYWORDS	Tight junction	4	0.454545	0.527345	ILMN_2545156, ILMN_1255479, ILMN_2870295, ILMN_2518744, ILMN_2980323, ILMN_2628098, ILMN_2649148	811	61	17854	1.44359	1	0.929566	99.9975
KEGG_PATHWAY	mmu04530:Tight junction	7	0.795455	0.540053	ILMN_2545156, ILMN_1255479, ILMN_1242390, ILMN_2870295, ILMN_2980323, ILMN_2682046, ILMN_2718662, ILMN_2685516, ILMN_2649148	251	135	5738	1.18536	1	0.905561	99.9914
GOTERM_CC_FAT	GO:0043296~apical junction complex	6	0.681818	0.544007	ILMN_2545156, ILMN_3082864, ILMN_1255479, ILMN_2870295, ILMN_2518744, ILMN_2980323, ILMN_2628098, ILMN_2435835, ILMN_1250766, ILMN_2649148	606	101	12504	1.22576	1	0.943664	99.9976
GOTERM_CC_FAT	GO:0016327~apicolateral plasma membrane	6	0.681818	0.561628	ILMN_2545156, ILMN_3082864, ILMN_1255479, ILMN_2870295, ILMN_2518744, ILMN_2980323, ILMN_2628098, ILMN_2435835, ILMN_1250766, ILMN_2649148	606	103	12504	1.20196	1	0.946188	99.9986
GOTERM_CC_FAT	GO:0005923~tight junction	4	0.454545	0.718655	ILMN_2545156, ILMN_1255479, ILMN_2870295, ILMN_2518744, ILMN_2980323, ILMN_2628098, ILMN_2649148	606	76	12504	1.08598	1	0.982633	100
GOTERM_CC_FAT	GO:0070160~occluding junction	4	0.454545	0.718655	ILMN_2545156, ILMN_1255479, ILMN_2870295, ILMN_2518744, ILMN_2980323, ILMN_2628098, ILMN_2649148	606	76	12504	1.08598	1	0.982633	100
Annotation Cluster 188	Enrichment Score: 0.2785954929392005
Category	Term	Count	%	PValue	Genes	List Total	Pop Hits	Pop Total	Fold Enrichment	Bonferroni	Benjamini	FDR
SP_PIR_KEYWORDS	protease inhibitor	7	0.795455	0.374095	ILMN_2901944, ILMN_2466164, ILMN_1260585, ILMN_1236758, ILMN_1246307, ILMN_1255833, ILMN_2545782, ILMN_2995688, ILMN_2527796	811	109	17854	1.41379	1	0.845872	99.8672
GOTERM_MF_FAT	GO:0030414~peptidase inhibitor activity	10	1.13636	0.422622	ILMN_2769918, ILMN_2901944, ILMN_3103896, ILMN_1260585, ILMN_2660555, ILMN_1246307, ILMN_2545782, ILMN_2527796, ILMN_2995688, ILMN_2466164, ILMN_1236758, ILMN_1255833, ILMN_2614759	613	176	13288	1.23165	1	0.988895	99.977
GOTERM_MF_FAT	GO:0004857~enzyme inhibitor activity	13	1.47727	0.441976	ILMN_2769918, ILMN_3103896, ILMN_2901944, ILMN_1260585, ILMN_2660555, ILMN_1246307, ILMN_3004177, ILMN_2545782, ILMN_2753988, ILMN_2995688, ILMN_2527796, ILMN_2466164, ILMN_1236758, ILMN_1255833, ILMN_2614759, ILMN_3135781	613	243	13288	1.15967	1	0.991164	99.9863
GOTERM_MF_FAT	GO:0004866~endopeptidase inhibitor activity	9	1.02273	0.464664	ILMN_2769918, ILMN_3103896, ILMN_2901944, ILMN_2466164, ILMN_1260585, ILMN_2660555, ILMN_1236758, ILMN_1246307, ILMN_1255833, ILMN_2545782, ILMN_2614759, ILMN_2995688	613	161	13288	1.21176	1	0.992618	99.9927
SP_PIR_KEYWORDS	Serine protease inhibitor	4	0.454545	0.725304	ILMN_2901944, ILMN_2466164, ILMN_1236758, ILMN_1246307, ILMN_1255833, ILMN_2545782	811	82	17854	1.07389	1	0.971773	100
GOTERM_MF_FAT	GO:0004867~serine-type endopeptidase inhibitor activity	4	0.454545	0.904554	ILMN_2901944, ILMN_2466164, ILMN_1236758, ILMN_1246307, ILMN_1255833, ILMN_2545782	613	115	13288	0.753983	1	0.99999	100
Annotation Cluster 189	Enrichment Score: 0.27262197679246447
Category	Term	Count	%	PValue	Genes	List Total	Pop Hits	Pop Total	Fold Enrichment	Bonferroni	Benjamini	FDR
SP_PIR_KEYWORDS	growth factor receptor	4	0.454545	0.0232808	ILMN_1225071, ILMN_2657828, ILMN_3138904, ILMN_3128725	811	14	17854	6.28994	0.999968	0.255811	28.3235
SP_PIR_KEYWORDS	tyrosine-protein kinase	11	1.25	0.038087	ILMN_2659644, ILMN_2777884, ILMN_2651715, ILMN_1213278, ILMN_1225071, ILMN_2729422, ILMN_1230485, ILMN_2695793, ILMN_3138904, ILMN_3128725, ILMN_3061028	811	116	17854	2.08761	1	0.304205	42.2444
GOTERM_MF_FAT	GO:0004714~transmembrane receptor protein tyrosine kinase activity	7	0.795455	0.0430715	ILMN_2777884, ILMN_2651715, ILMN_1225071, ILMN_2729422, ILMN_1230485, ILMN_3138904, ILMN_3128725	613	56	13288	2.70962	1	0.638182	48.9053
INTERPRO	IPR008266:Tyrosine protein kinase, active site	9	1.02273	0.0834092	ILMN_2777884, ILMN_2651715, ILMN_1213278, ILMN_1225071, ILMN_2729422, ILMN_1230485, ILMN_2695793, ILMN_3138904, ILMN_3128725	797	101	17763	1.986	1	0.804726	75.6046
GOTERM_MF_FAT	GO:0004713~protein tyrosine kinase activity	12	1.36364	0.135948	ILMN_2674351, ILMN_2659644, ILMN_2777884, ILMN_2651715, ILMN_1213278, ILMN_1225071, ILMN_2729422, ILMN_1230485, ILMN_2695793, ILMN_3138904, ILMN_3128725, ILMN_3061028	613	164	13288	1.58612	1	0.877649	89.2326
GOTERM_BP_FAT	GO:0007169~transmembrane receptor protein tyrosine kinase signaling pathway	13	1.47727	0.170684	ILMN_2777884, ILMN_1225071, ILMN_2651715, ILMN_1230485, ILMN_2704141, ILMN_3138904, ILMN_1244134, ILMN_3128725, ILMN_1242767, ILMN_2655498, ILMN_2729422, ILMN_2909150, ILMN_3160659, ILMN_1244460	623	192	13588	1.47676	1	0.800691	96.3075
INTERPRO	IPR001245:Tyrosine protein kinase	9	1.02273	0.192703	ILMN_2777884, ILMN_2651715, ILMN_1213278, ILMN_1225071, ILMN_2729422, ILMN_1230485, ILMN_2695793, ILMN_3138904, ILMN_3128725	797	124	17763	1.61763	1	0.94136	96.8804
SP_PIR_KEYWORDS	autophosphorylation	4	0.454545	0.198982	ILMN_2651715, ILMN_1225071, ILMN_1230485, ILMN_3138904	811	34	17854	2.58998	1	0.686371	95.6568
SP_PIR_KEYWORDS	tyrosine-specific protein kinase	4	0.454545	0.235	ILMN_2651715, ILMN_1225071, ILMN_1230485, ILMN_3138904	811	37	17854	2.37998	1	0.729275	97.7335
SMART	SM00219:TyrKc	9	1.02273	0.337702	ILMN_2777884, ILMN_2651715, ILMN_1213278, ILMN_1225071, ILMN_2729422, ILMN_1230485, ILMN_2695793, ILMN_3138904, ILMN_3128725	486	124	9131	1.36365	1	0.930274	99.5492
INTERPRO	IPR017441:Protein kinase, ATP binding site	23	2.61364	0.433821	ILMN_2695793, ILMN_3138904, ILMN_2684178, ILMN_1221274, ILMN_2777319, ILMN_2729422, ILMN_1250410, ILMN_1250103, ILMN_2669225, ILMN_1212692, ILMN_2659644, ILMN_2777884, ILMN_2806250, ILMN_1225071, ILMN_2651715, ILMN_1220441, ILMN_1242086, ILMN_1230485, ILMN_2518744, ILMN_2740764, ILMN_2628098, ILMN_3061028, ILMN_3128725, ILMN_1213278, ILMN_2473274, ILMN_2652721	797	467	17763	1.09766	1	0.995747	99.99
SP_PIR_KEYWORDS	ATP	8	0.909091	0.531334	ILMN_2651715, ILMN_1213278, ILMN_1225071, ILMN_1230485, ILMN_1252214, ILMN_2695793, ILMN_3138904, ILMN_3128725	811	151	17854	1.16635	1	0.928674	99.9978
UP_SEQ_FEATURE	active site:Proton acceptor	34	3.86364	0.537201	ILMN_2685234, ILMN_2695793, ILMN_2687156, ILMN_1226688, ILMN_2684178, ILMN_3138904, ILMN_3115917, ILMN_2704822, ILMN_2729422, ILMN_2705361, ILMN_2745370, ILMN_2788984, ILMN_2704826, ILMN_1250410, ILMN_1252214, ILMN_1212692, ILMN_2659644, ILMN_2731035, ILMN_2777884, ILMN_2651715, ILMN_1225071, ILMN_1230485, ILMN_1242086, ILMN_1220441, ILMN_2518744, ILMN_2740764, ILMN_1244188, ILMN_2756665, ILMN_26…	797	662	16021	1.03241	1	0.999995	99.9999
GOTERM_BP_FAT	GO:0006468~protein amino acid phosphorylation	29	3.29545	0.627158	ILMN_2727503, ILMN_2695793, ILMN_2684178, ILMN_3138904, ILMN_2748966, ILMN_3123303, ILMN_2729422, ILMN_1250410, ILMN_1244460, ILMN_1212692, ILMN_2659644, ILMN_2777884, ILMN_2651715, ILMN_1225071, ILMN_1230485, ILMN_1242086, ILMN_1220441, ILMN_2740764, ILMN_3047586, ILMN_2518744, ILMN_2737658, ILMN_1249746, ILMN_2716497, ILMN_2628098, ILMN_2603837, ILMN_3128725, ILMN_3061028, ILMN_1213278, ILMN_27…	623	640	13588	0.988293	1	0.993517	100
GOTERM_BP_FAT	GO:0006796~phosphate metabolic process	37	4.20455	0.753149	ILMN_2727503, ILMN_2695793, ILMN_2606736, ILMN_2643879, ILMN_2684178, ILMN_3138904, ILMN_3162564, ILMN_2748966, ILMN_3123303, ILMN_2729422, ILMN_1250410, ILMN_1244460, ILMN_1212692, ILMN_1243290, ILMN_2659644, ILMN_2625197, ILMN_2879600, ILMN_2777884, ILMN_2651715, ILMN_1225071, ILMN_1230485, ILMN_1242086, ILMN_1220441, ILMN_2518744, ILMN_2740764, ILMN_3047586, ILMN_2737658, ILMN_1249746, ILMN_27…	623	866	13588	0.931861	1	0.998675	100
GOTERM_BP_FAT	GO:0006793~phosphorus metabolic process	37	4.20455	0.753149	ILMN_2727503, ILMN_2695793, ILMN_2606736, ILMN_2643879, ILMN_2684178, ILMN_3138904, ILMN_3162564, ILMN_2748966, ILMN_3123303, ILMN_2729422, ILMN_1250410, ILMN_1244460, ILMN_1212692, ILMN_1243290, ILMN_2659644, ILMN_2625197, ILMN_2879600, ILMN_2777884, ILMN_2651715, ILMN_1225071, ILMN_1230485, ILMN_1242086, ILMN_1220441, ILMN_2518744, ILMN_2740764, ILMN_3047586, ILMN_2737658, ILMN_1249746, ILMN_27…	623	866	13588	0.931861	1	0.998675	100
UP_SEQ_FEATURE	binding site:ATP	25	2.84091	0.759293	ILMN_2667909, ILMN_2695793, ILMN_2557496, ILMN_2810645, ILMN_2684178, ILMN_3138904, ILMN_2818895, ILMN_2729422, ILMN_2921698, ILMN_1250410, ILMN_1212692, ILMN_2659644, ILMN_2777884, ILMN_1225071, ILMN_2651715, ILMN_1230485, ILMN_1242086, ILMN_1220441, ILMN_2628757, ILMN_2740764, ILMN_2518744, ILMN_2737658, ILMN_2628098, ILMN_3128725, ILMN_3061028, ILMN_1213278, ILMN_2473274, ILMN_1227208	797	545	16021	0.922093	1	1	100
GOTERM_BP_FAT	GO:0016310~phosphorylation	30	3.40909	0.785964	ILMN_2727503, ILMN_2695793, ILMN_2643879, ILMN_2684178, ILMN_3138904, ILMN_2748966, ILMN_3123303, ILMN_2729422, ILMN_1250410, ILMN_1244460, ILMN_1212692, ILMN_2659644, ILMN_2777884, ILMN_2651715, ILMN_1225071, ILMN_1230485, ILMN_1242086, ILMN_1220441, ILMN_2740764, ILMN_3047586, ILMN_2518744, ILMN_2737658, ILMN_1249746, ILMN_2716497, ILMN_2628098, ILMN_2603837, ILMN_3128725, ILMN_3061028, ILMN_27…	623	718	13588	0.911306	1	0.999268	100
BIOCARTA	m_mapkPathway:MAPKinase Signaling Pathway	5	0.568182	0.789168	ILMN_2659644, ILMN_2711461, ILMN_2740764, ILMN_2616755, ILMN_1212692	78	80	1171	0.938301	1	1	100
GOTERM_MF_FAT	GO:0004672~protein kinase activity	24	2.72727	0.808771	ILMN_2695793, ILMN_2684178, ILMN_3138904, ILMN_2674351, ILMN_2729422, ILMN_1250410, ILMN_1212692, ILMN_2659644, ILMN_2777884, ILMN_1225071, ILMN_2651715, ILMN_1220441, ILMN_1242086, ILMN_1230485, ILMN_1246473, ILMN_2518744, ILMN_2740764, ILMN_2737658, ILMN_1249746, ILMN_2628098, ILMN_2603837, ILMN_3061028, ILMN_3128725, ILMN_1213278, ILMN_2473274	613	583	13288	0.892364	1	0.999877	100
SP_PIR_KEYWORDS	phosphotransferase	5	0.568182	0.81958	ILMN_2651715, ILMN_1225071, ILMN_1230485, ILMN_1252214, ILMN_3138904	811	124	17854	0.887693	1	0.987359	100
INTERPRO	IPR000719:Protein kinase, core	19	2.15909	0.840688	ILMN_2659644, ILMN_2777884, ILMN_2651715, ILMN_1225071, ILMN_1230485, ILMN_1242086, ILMN_1220441, ILMN_2740764, ILMN_2518744, ILMN_2695793, ILMN_2628098, ILMN_3138904, ILMN_2684178, ILMN_3061028, ILMN_3128725, ILMN_1213278, ILMN_2729422, ILMN_1250410, ILMN_1212692, ILMN_2473274	797	491	17763	0.862442	1	0.999998	100
SP_PIR_KEYWORDS	kinase	27	3.06818	0.890096	ILMN_2695793, ILMN_2780362, ILMN_2684178, ILMN_3138904, ILMN_2729422, ILMN_1250410, ILMN_1252214, ILMN_1212692, ILMN_2659644, ILMN_2777884, ILMN_1225071, ILMN_2651715, ILMN_1230485, ILMN_2590894, ILMN_1242086, ILMN_1220441, ILMN_2867147, ILMN_2740764, ILMN_2518744, ILMN_2737658, ILMN_2628098, ILMN_3128725, ILMN_3061028, ILMN_2709478, ILMN_1213278, ILMN_2589015, ILMN_2473274, ILMN_1223829	811	707	17854	0.840735	1	0.994699	100
SP_PIR_KEYWORDS	transferase	54	6.13636	0.920327	ILMN_2885277, ILMN_2782248, ILMN_2684178, ILMN_3138904, ILMN_2927635, ILMN_2788984, ILMN_1235968, ILMN_1237328, ILMN_1212692, ILMN_1245701, ILMN_1254975, ILMN_1230485, ILMN_1220441, ILMN_1242086, ILMN_2590894, ILMN_2518744, ILMN_2980858, ILMN_2784019, ILMN_1225191, ILMN_3061028, ILMN_3128725, ILMN_2922178, ILMN_1217252, ILMN_2708415, ILMN_1235410, ILMN_1223829, ILMN_1224657, ILMN_1215901, ILMN_29…	811	1385	17854	0.858339	1	0.997281	100
UP_SEQ_FEATURE	domain:Protein kinase	17	1.93182	0.965715	ILMN_2659644, ILMN_2777884, ILMN_2651715, ILMN_1225071, ILMN_1242086, ILMN_1220441, ILMN_1230485, ILMN_2518744, ILMN_2695793, ILMN_2628098, ILMN_3138904, ILMN_2684178, ILMN_3061028, ILMN_3128725, ILMN_2729422, ILMN_1250410, ILMN_1212692, ILMN_2473274	797	476	16021	0.717915	1	1	100
INTERPRO	IPR008271:Serine/threonine protein kinase, active site	10	1.13636	0.98242	ILMN_2659644, ILMN_1220441, ILMN_1242086, ILMN_2518744, ILMN_2740764, ILMN_1250410, ILMN_2628098, ILMN_1212692, ILMN_2473274, ILMN_2684178, ILMN_3061028	797	360	17763	0.619092	1	1	100
GOTERM_MF_FAT	GO:0004674~protein serine/threonine kinase activity	12	1.36364	0.987772	ILMN_2659644, ILMN_1242086, ILMN_1220441, ILMN_1246473, ILMN_2740764, ILMN_2518744, ILMN_2628098, ILMN_2603837, ILMN_2684178, ILMN_3061028, ILMN_1250410, ILMN_1212692, ILMN_2473274	613	421	13288	0.617872	1	1	100
INTERPRO	IPR017442:Serine/threonine protein kinase-related	10	1.13636	0.98782	ILMN_2659644, ILMN_1220441, ILMN_1242086, ILMN_2518744, ILMN_2740764, ILMN_1250410, ILMN_2628098, ILMN_1212692, ILMN_2473274, ILMN_2684178, ILMN_3061028	797	374	17763	0.595918	1	1	100
SP_PIR_KEYWORDS	serine/threonine-protein kinase	10	1.13636	0.991819	ILMN_2659644, ILMN_1220441, ILMN_1242086, ILMN_2518744, ILMN_2740764, ILMN_1250410, ILMN_2628098, ILMN_1212692, ILMN_2473274, ILMN_2684178, ILMN_3061028	811	384	17854	0.573302	1	0.999972	100
INTERPRO	IPR002290:Serine/threonine protein kinase	6	0.681818	0.993005	ILMN_2659644, ILMN_1220441, ILMN_2740764, ILMN_1212692, ILMN_2473274, ILMN_3061028	797	265	17763	0.504619	1	1	100
SP_PIR_KEYWORDS	nucleotide-binding	55	6.25	0.996061	ILMN_2667909, ILMN_2760415, ILMN_2753988, ILMN_2810645, ILMN_1245039, ILMN_2684178, ILMN_3138904, ILMN_1224859, ILMN_2818895, ILMN_2921698, ILMN_2793062, ILMN_2725781, ILMN_3046836, ILMN_1212692, ILMN_1229783, ILMN_2539489, ILMN_1230485, ILMN_1242086, ILMN_2590894, ILMN_1220441, ILMN_2628757, ILMN_2518744, ILMN_1249117, ILMN_2661367, ILMN_2992047, ILMN_3061028, ILMN_3128725, ILMN_2690122, ILMN_26…	811	1631	17854	0.742375	1	0.999994	100
UP_SEQ_FEATURE	nucleotide phosphate-binding region:ATP	30	3.40909	0.997054	ILMN_2667909, ILMN_1256696, ILMN_2695793, ILMN_2557496, ILMN_2810645, ILMN_2684178, ILMN_3138904, ILMN_2818895, ILMN_2729422, ILMN_2725781, ILMN_1250410, ILMN_1252214, ILMN_1212692, ILMN_2659644, ILMN_2777884, ILMN_2539489, ILMN_2651715, ILMN_1225071, ILMN_1230485, ILMN_2590894, ILMN_1242086, ILMN_1220441, ILMN_2628757, ILMN_2958484, ILMN_2740764, ILMN_2518744, ILMN_2737658, ILMN_1249117, ILMN_26…	797	907	16021	0.664883	1	1	100
GOTERM_MF_FAT	GO:0032555~purine ribonucleotide binding	62	7.04545	0.997328	ILMN_2667909, ILMN_2760415, ILMN_2753988, ILMN_1226683, ILMN_2675785, ILMN_2810645, ILMN_1245039, ILMN_2684178, ILMN_3138904, ILMN_1224859, ILMN_2818895, ILMN_2921698, ILMN_2793062, ILMN_2725781, ILMN_1230019, ILMN_3046836, ILMN_1212692, ILMN_1229783, ILMN_2539489, ILMN_1230485, ILMN_1220441, ILMN_1242086, ILMN_2590894, ILMN_2628757, ILMN_2518744, ILMN_1249117, ILMN_2661367, ILMN_2992047, ILMN_31…	613	1796	13288	0.748315	1	1	100
GOTERM_MF_FAT	GO:0032553~ribonucleotide binding	62	7.04545	0.997328	ILMN_2667909, ILMN_2760415, ILMN_2753988, ILMN_1226683, ILMN_2675785, ILMN_2810645, ILMN_1245039, ILMN_2684178, ILMN_3138904, ILMN_1224859, ILMN_2818895, ILMN_2921698, ILMN_2793062, ILMN_2725781, ILMN_1230019, ILMN_3046836, ILMN_1212692, ILMN_1229783, ILMN_2539489, ILMN_1230485, ILMN_1220441, ILMN_1242086, ILMN_2590894, ILMN_2628757, ILMN_2518744, ILMN_1249117, ILMN_2661367, ILMN_2992047, ILMN_31…	613	1796	13288	0.748315	1	1	100
GOTERM_MF_FAT	GO:0017076~purine nucleotide binding	65	7.38636	0.997373	ILMN_2667909, ILMN_2760415, ILMN_2753988, ILMN_1226683, ILMN_2675785, ILMN_2810645, ILMN_1245039, ILMN_2684178, ILMN_3138904, ILMN_1224859, ILMN_2818895, ILMN_2921698, ILMN_2793062, ILMN_2725781, ILMN_1230019, ILMN_3046836, ILMN_1212692, ILMN_1229783, ILMN_2838308, ILMN_2539489, ILMN_1230485, ILMN_1220441, ILMN_1242086, ILMN_2590894, ILMN_2628757, ILMN_2518744, ILMN_1249117, ILMN_2661367, ILMN_29…	613	1871	13288	0.753076	1	1	100
SP_PIR_KEYWORDS	atp-binding	40	4.54545	0.998187	ILMN_2667909, ILMN_2847004, ILMN_2760415, ILMN_1256696, ILMN_2695793, ILMN_2557496, ILMN_1245039, ILMN_2810645, ILMN_2684178, ILMN_3138904, ILMN_1250752, ILMN_2818895, ILMN_2729422, ILMN_2921698, ILMN_2725781, ILMN_1250410, ILMN_2451036, ILMN_1252214, ILMN_2829594, ILMN_1212692, ILMN_1229783, ILMN_2659644, ILMN_2539489, ILMN_2777884, ILMN_2651715, ILMN_1225071, ILMN_1230485, ILMN_2590894, ILMN_12…	811	1287	17854	0.684221	1	0.999998	100
GOTERM_MF_FAT	GO:0005524~ATP binding	47	5.34091	0.998217	ILMN_2667909, ILMN_2760415, ILMN_1226683, ILMN_2675785, ILMN_1245039, ILMN_2810645, ILMN_3138904, ILMN_2684178, ILMN_2818895, ILMN_2921698, ILMN_2725781, ILMN_1230019, ILMN_3046836, ILMN_1212692, ILMN_1229783, ILMN_2539489, ILMN_2590894, ILMN_1242086, ILMN_1220441, ILMN_1230485, ILMN_2628757, ILMN_2518744, ILMN_1249117, ILMN_2661367, ILMN_3128725, ILMN_3061028, ILMN_2421890, ILMN_1237644, ILMN_12…	613	1443	13288	0.706042	1	1	100
GOTERM_MF_FAT	GO:0001882~nucleoside binding	51	5.79545	0.998603	ILMN_2667909, ILMN_2760415, ILMN_1226683, ILMN_2675785, ILMN_2810645, ILMN_1245039, ILMN_2684178, ILMN_3138904, ILMN_2818895, ILMN_2921698, ILMN_2725781, ILMN_1235968, ILMN_1230019, ILMN_3046836, ILMN_1212692, ILMN_1229783, ILMN_2838308, ILMN_2539489, ILMN_1230485, ILMN_1242086, ILMN_2590894, ILMN_1220441, ILMN_2628757, ILMN_2518744, ILMN_1249117, ILMN_2661367, ILMN_3061028, ILMN_3128725, ILMN_24…	613	1558	13288	0.709581	1	1	100
GOTERM_MF_FAT	GO:0030554~adenyl nucleotide binding	50	5.68182	0.998664	ILMN_2667909, ILMN_2760415, ILMN_1226683, ILMN_2675785, ILMN_2810645, ILMN_1245039, ILMN_2684178, ILMN_3138904, ILMN_2818895, ILMN_2921698, ILMN_2725781, ILMN_1230019, ILMN_3046836, ILMN_1212692, ILMN_1229783, ILMN_2838308, ILMN_2539489, ILMN_1230485, ILMN_1242086, ILMN_2590894, ILMN_1220441, ILMN_2628757, ILMN_2518744, ILMN_1249117, ILMN_2661367, ILMN_3061028, ILMN_3128725, ILMN_2421890, ILMN_12…	613	1535	13288	0.706091	1	1	100
GOTERM_MF_FAT	GO:0032559~adenyl ribonucleotide binding	47	5.34091	0.998704	ILMN_2667909, ILMN_2760415, ILMN_1226683, ILMN_2675785, ILMN_1245039, ILMN_2810645, ILMN_3138904, ILMN_2684178, ILMN_2818895, ILMN_2921698, ILMN_2725781, ILMN_1230019, ILMN_3046836, ILMN_1212692, ILMN_1229783, ILMN_2539489, ILMN_2590894, ILMN_1242086, ILMN_1220441, ILMN_1230485, ILMN_2628757, ILMN_2518744, ILMN_1249117, ILMN_2661367, ILMN_3128725, ILMN_3061028, ILMN_2421890, ILMN_1237644, ILMN_12…	613	1460	13288	0.697821	1	1	100
SMART	SM00220:S_TKc	6	0.681818	0.998762	ILMN_2659644, ILMN_1220441, ILMN_2740764, ILMN_1212692, ILMN_2473274, ILMN_3061028	486	265	9131	0.42539	1	1	100
GOTERM_MF_FAT	GO:0001883~purine nucleoside binding	50	5.68182	0.998952	ILMN_2667909, ILMN_2760415, ILMN_1226683, ILMN_2675785, ILMN_2810645, ILMN_1245039, ILMN_2684178, ILMN_3138904, ILMN_2818895, ILMN_2921698, ILMN_2725781, ILMN_1230019, ILMN_3046836, ILMN_1212692, ILMN_1229783, ILMN_2838308, ILMN_2539489, ILMN_1230485, ILMN_1242086, ILMN_2590894, ILMN_1220441, ILMN_2628757, ILMN_2518744, ILMN_1249117, ILMN_2661367, ILMN_3061028, ILMN_3128725, ILMN_2421890, ILMN_12…	613	1548	13288	0.700161	1	1	100
GOTERM_MF_FAT	GO:0000166~nucleotide binding	74	8.40909	0.999419	ILMN_2667909, ILMN_1256207, ILMN_2760415, ILMN_2753988, ILMN_1226683, ILMN_2675785, ILMN_2810645, ILMN_2663130, ILMN_1245039, ILMN_2684178, ILMN_3138904, ILMN_1224859, ILMN_2818895, ILMN_2921698, ILMN_2793062, ILMN_2725781, ILMN_2616497, ILMN_1230019, ILMN_3046836, ILMN_1212692, ILMN_1229783, ILMN_2838308, ILMN_2539489, ILMN_2790181, ILMN_1230485, ILMN_1220441, ILMN_2590894, ILMN_1242086, ILMN_26…	613	2183	13288	0.734814	1	1	100
Annotation Cluster 190	Enrichment Score: 0.26978563594769606
Category	Term	Count	%	PValue	Genes	List Total	Pop Hits	Pop Total	Fold Enrichment	Bonferroni	Benjamini	FDR
GOTERM_BP_FAT	GO:0010498~proteasomal protein catabolic process	3	0.340909	0.402059	ILMN_1244535, ILMN_3162394, ILMN_1252057	623	30	13588	2.18106	1	0.958211	99.9884
GOTERM_BP_FAT	GO:0043161~proteasomal ubiquitin-dependent protein catabolic process	3	0.340909	0.402059	ILMN_1244535, ILMN_3162394, ILMN_1252057	623	30	13588	2.18106	1	0.958211	99.9884
GOTERM_BP_FAT	GO:0006511~ubiquitin-dependent protein catabolic process	4	0.454545	0.959543	ILMN_1244535, ILMN_3162394, ILMN_1252057, ILMN_2553820	623	141	13588	0.61874	1	0.999999	100
Annotation Cluster 191	Enrichment Score: 0.26944356523903856
Category	Term	Count	%	PValue	Genes	List Total	Pop Hits	Pop Total	Fold Enrichment	Bonferroni	Benjamini	FDR
KEGG_PATHWAY	mmu04270:Vascular smooth muscle contraction	9	1.02273	0.151553	ILMN_2605284, ILMN_2674351, ILMN_2663841, ILMN_2723799, ILMN_2847004, ILMN_2718662, ILMN_2890935, ILMN_1240281, ILMN_1244424, ILMN_2473274	251	120	5738	1.71454	1	0.692819	86.1961
[truncated: 553 more rows]

## Sheet: Down-regulated clusters
Annotation Cluster 1	Enrichment Score: 13.814764026086207
[truncated: 2,320 more rows]
